# Supplementary material for: The Pseudomonas syringae Type III Effector HopF2 Suppresses Arabidopsis Stomatal Immunity
Source: PLoS One. 2014 Dec 11;9(12):e114921. doi: 10.1371/journal.pone.0114921 (PMC4263708; doi:10.1371/journal.pone.0114921)
Supplement: S1 Table — All proteins identified in HopF2 µMACS α HA IP experiments. All protein identified by LC-MS/MS analysis of µMACS HA IP eluate from 3 dexamethasone treated (+DEX) and 3 untreated (CTL) samples of transgenic Arabidopsis expressing HopF2 from a dexamethasone inducible promoter. (XLSX) [file pone.0114921.s004.xlsx]

## Sheet: + DEX 1
entry no.	group probability	protein	protein probability	percent coverage	num unique peps	tot num peps	percent share of spectrum id's	description	precursor ion charge	peptide sequence	nsp adjusted probability	initial probability
1	1	143N_ARATH,143P_ARATH,143U_ARATH,S47969,S71173	1	7.5	3	3	0.17	(Q96300) 14-3-3-LIKE PROTEIN GF14 NU (GENERAL REGULATORY FA; )gi|1531631|gb|AAB49335.1| (U60445) GF14 nu [Arabidopsis thaliana]; )gi|5802792|gb|AAD51782.1|AF145299_1 (AF145299) 14-3-3 protein GF14 nu [Arabidopsis thaliana]; )gi|6957715|gb|AAF32459.1| (AC021640) putative 14-3-3 protein [Arabidopsis thaliana]; )gi|17529080|gb|AAL38750.1| (AY065274) putative 14-3-3 protein [Arabidopsis thaliana],(P4…	1	NLLSVAYK	0.9794	0.8927
1	1	143N_ARATH,143P_ARATH,143U_ARATH,S47969,S71173	1	7.5	3	3	0.17	(Q96300) 14-3-3-LIKE PROTEIN GF14 NU (GENERAL REGULATORY FA; )gi|1531631|gb|AAB49335.1| (U60445) GF14 nu [Arabidopsis thaliana]; )gi|5802792|gb|AAD51782.1|AF145299_1 (AF145299) 14-3-3 protein GF14 nu [Arabidopsis thaliana]; )gi|6957715|gb|AAF32459.1| (AC021640) putative 14-3-3 protein [Arabidopsis thaliana]; )gi|17529080|gb|AAL38750.1| (AY065274) putative 14-3-3 protein [Arabidopsis thaliana],(P4…	2	EAAESTLVAYK	0.9748	0.8715
1	1	143N_ARATH,143P_ARATH,143U_ARATH,S47969,S71173	1	7.5	3	3	0.17	(Q96300) 14-3-3-LIKE PROTEIN GF14 NU (GENERAL REGULATORY FA; )gi|1531631|gb|AAB49335.1| (U60445) GF14 nu [Arabidopsis thaliana]; )gi|5802792|gb|AAD51782.1|AF145299_1 (AF145299) 14-3-3 protein GF14 nu [Arabidopsis thaliana]; )gi|6957715|gb|AAF32459.1| (AC021640) putative 14-3-3 protein [Arabidopsis thaliana]; )gi|17529080|gb|AAL38750.1| (AY065274) putative 14-3-3 protein [Arabidopsis thaliana],(P4…	2	NLLSVAYK	0.9589	0.8035
2	1	ACA8_ARATH,gi|8843813|dbj|BAA97361.1|	1	3.5	3	4	0.24	(Q9LF79) CALCIUM-TRANSPORTING ATPASE 8, PLASMA MEMBRANE-TYP; )T52654 Ca2+-transporting ATPase (EC 3.6.1.38) aca8, plasma membrane [validated] - Arabidopsis thaliana; )gi|8919831|emb|CAB96189.1| (AJ249352) plasma membrane Ca2+-ATPase [Arabidopsis thaliana]; )gi|17978917|gb|AAL47426.1| (AY069869) AT5g57110/MUL3_5 [Arabidopsis thaliana],(AB023042) Ca2+-transporting ATPase-like protein [Arabidopsis t…	2	ESSDIIILDDNFASVVK	0.9869	0.9298
2	1	ACA8_ARATH,gi|8843813|dbj|BAA97361.1|	1	3.5	3	4	0.24	(Q9LF79) CALCIUM-TRANSPORTING ATPASE 8, PLASMA MEMBRANE-TYP; )T52654 Ca2+-transporting ATPase (EC 3.6.1.38) aca8, plasma membrane [validated] - Arabidopsis thaliana; )gi|8919831|emb|CAB96189.1| (AJ249352) plasma membrane Ca2+-ATPase [Arabidopsis thaliana]; )gi|17978917|gb|AAL47426.1| (AY069869) AT5g57110/MUL3_5 [Arabidopsis thaliana],(AB023042) Ca2+-transporting ATPase-like protein [Arabidopsis t…	2	GISGDDDDLLK	0.9697	0.8488
2	1	ACA8_ARATH,gi|8843813|dbj|BAA97361.1|	1	3.5	3	4	0.24	(Q9LF79) CALCIUM-TRANSPORTING ATPASE 8, PLASMA MEMBRANE-TYP; )T52654 Ca2+-transporting ATPase (EC 3.6.1.38) aca8, plasma membrane [validated] - Arabidopsis thaliana; )gi|8919831|emb|CAB96189.1| (AJ249352) plasma membrane Ca2+-ATPase [Arabidopsis thaliana]; )gi|17978917|gb|AAL47426.1| (AY069869) AT5g57110/MUL3_5 [Arabidopsis thaliana],(AB023042) Ca2+-transporting ATPase-like protein [Arabidopsis t…	2	TIYGSNTYPR	0.9654	0.8304
3	1	ADT1_ARATH,S21313	1	4.7	2	2	0.13	(P31167) ADP,ATP CARRIER PROTEIN 1 PRECURSOR (ADP/ATP TRANS; )gi|12322734|gb|AAG51358.1|AC012562_19 (AC012562) adenylate translocator; 17953-16629 [Arabidopsis thaliana]; )gi|14334484|gb|AAK59440.1| (AY034933) putative adenylate translocator [Arabidopsis thaliana]; )gi|14596053|gb|AAK68754.1| (AY042814) adenylate translocator [Arabidopsis thaliana]; )gi|15809960|gb|AAL06907.1| (AY054248) AT3g0858…	2	TDGIAGLYR	0.9975	0.9899
3	1	ADT1_ARATH,S21313	1	4.7	2	2	0.13	(P31167) ADP,ATP CARRIER PROTEIN 1 PRECURSOR (ADP/ATP TRANS; )gi|12322734|gb|AAG51358.1|AC012562_19 (AC012562) adenylate translocator; 17953-16629 [Arabidopsis thaliana]; )gi|14334484|gb|AAK59440.1| (AY034933) putative adenylate translocator [Arabidopsis thaliana]; )gi|14596053|gb|AAK68754.1| (AY042814) adenylate translocator [Arabidopsis thaliana]; )gi|15809960|gb|AAL06907.1| (AY054248) AT3g0858…	2	DEGFGSLWR	0.9958	0.9833
4	1	ATP0_ARATH,gi|15215921|emb|CAA69802.3|	1	9.3	4	5	0.32	(P92549) ATP SYNTHASE ALPHA CHAIN, MITOCHONDRIAL (EC 3.6.1.,(Y08502) ATPase subunit 1 [Arabidopsis thaliana]	2	AAELTNLFESR	0.999	0.9926
4	1	ATP0_ARATH,gi|15215921|emb|CAA69802.3|	1	9.3	4	5	0.32	(P92549) ATP SYNTHASE ALPHA CHAIN, MITOCHONDRIAL (EC 3.6.1.,(Y08502) ATPase subunit 1 [Arabidopsis thaliana]	2	NFYANFQVDEIGR	0.9967	0.9769
4	1	ATP0_ARATH,gi|15215921|emb|CAA69802.3|	1	9.3	4	5	0.32	(P92549) ATP SYNTHASE ALPHA CHAIN, MITOCHONDRIAL (EC 3.6.1.,(Y08502) ATPase subunit 1 [Arabidopsis thaliana]	2	TGSIVDVPAGK	0.985	0.9014
4	1	ATP0_ARATH,gi|15215921|emb|CAA69802.3|	1	9.3	4	5	0.32	(P92549) ATP SYNTHASE ALPHA CHAIN, MITOCHONDRIAL (EC 3.6.1.,(Y08502) ATPase subunit 1 [Arabidopsis thaliana]	2	TTIAIDTILNQK	0.9684	0.8099
5	1	ATP1_ARATH,gi|5708095|emb|CAB52365.1|	1	39.1	11	20	1.07	(Q01908) ATP SYNTHASE GAMMA CHAIN 1, CHLOROPLAST PRECURSOR ; )B39732 H+-transporting ATP synthase (EC 3.6.1.34) gamma-1 chain precursor, chloroplast - Arabidopsis thaliana; )gi|166632|gb|AAA32753.1| (M61741) ATP synthase gamma-subunit [Arabidopsis thaliana]; )gi|16226524|gb|AAL16191.1|AF428422_1 (AF428422) AT4g04640/T19J18_4 [Arabidopsis thaliana]; )gi|17473929|gb|AAL38375.1| (AY065199) unknown p…	2	ALQESLASELAAR	0.9999	0.999
5	1	ATP1_ARATH,gi|5708095|emb|CAB52365.1|	1	39.1	11	20	1.07	(Q01908) ATP SYNTHASE GAMMA CHAIN 1, CHLOROPLAST PRECURSOR ; )B39732 H+-transporting ATP synthase (EC 3.6.1.34) gamma-1 chain precursor, chloroplast - Arabidopsis thaliana; )gi|166632|gb|AAA32753.1| (M61741) ATP synthase gamma-subunit [Arabidopsis thaliana]; )gi|16226524|gb|AAL16191.1|AF428422_1 (AF428422) AT4g04640/T19J18_4 [Arabidopsis thaliana]; )gi|17473929|gb|AAL38375.1| (AY065199) unknown p…	2	EAQAVADDVFSLFISEEVDK	0.9999	0.999
5	1	ATP1_ARATH,gi|5708095|emb|CAB52365.1|	1	39.1	11	20	1.07	(Q01908) ATP SYNTHASE GAMMA CHAIN 1, CHLOROPLAST PRECURSOR ; )B39732 H+-transporting ATP synthase (EC 3.6.1.34) gamma-1 chain precursor, chloroplast - Arabidopsis thaliana; )gi|166632|gb|AAA32753.1| (M61741) ATP synthase gamma-subunit [Arabidopsis thaliana]; )gi|16226524|gb|AAL16191.1|AF428422_1 (AF428422) AT4g04640/T19J18_4 [Arabidopsis thaliana]; )gi|17473929|gb|AAL38375.1| (AY065199) unknown p…	2	GLGLEYTVISVGK	0.9999	0.999
5	1	ATP1_ARATH,gi|5708095|emb|CAB52365.1|	1	39.1	11	20	1.07	(Q01908) ATP SYNTHASE GAMMA CHAIN 1, CHLOROPLAST PRECURSOR ; )B39732 H+-transporting ATP synthase (EC 3.6.1.34) gamma-1 chain precursor, chloroplast - Arabidopsis thaliana; )gi|166632|gb|AAA32753.1| (M61741) ATP synthase gamma-subunit [Arabidopsis thaliana]; )gi|16226524|gb|AAL16191.1|AF428422_1 (AF428422) AT4g04640/T19J18_4 [Arabidopsis thaliana]; )gi|17473929|gb|AAL38375.1| (AY065199) unknown p…	2	VALVVVTGDR	0.9999	0.999
5	1	ATP1_ARATH,gi|5708095|emb|CAB52365.1|	1	39.1	11	20	1.07	(Q01908) ATP SYNTHASE GAMMA CHAIN 1, CHLOROPLAST PRECURSOR ; )B39732 H+-transporting ATP synthase (EC 3.6.1.34) gamma-1 chain precursor, chloroplast - Arabidopsis thaliana; )gi|166632|gb|AAA32753.1| (M61741) ATP synthase gamma-subunit [Arabidopsis thaliana]; )gi|16226524|gb|AAL16191.1|AF428422_1 (AF428422) AT4g04640/T19J18_4 [Arabidopsis thaliana]; )gi|17473929|gb|AAL38375.1| (AY065199) unknown p…	2	SEPVIHTLLPLSPK	0.9982	0.9869
5	1	ATP1_ARATH,gi|5708095|emb|CAB52365.1|	1	39.1	11	20	1.07	(Q01908) ATP SYNTHASE GAMMA CHAIN 1, CHLOROPLAST PRECURSOR ; )B39732 H+-transporting ATP synthase (EC 3.6.1.34) gamma-1 chain precursor, chloroplast - Arabidopsis thaliana; )gi|166632|gb|AAA32753.1| (M61741) ATP synthase gamma-subunit [Arabidopsis thaliana]; )gi|16226524|gb|AAL16191.1|AF428422_1 (AF428422) AT4g04640/T19J18_4 [Arabidopsis thaliana]; )gi|17473929|gb|AAL38375.1| (AY065199) unknown p…	2	YLEAGTLPTAK	0.9952	0.9664
5	1	ATP1_ARATH,gi|5708095|emb|CAB52365.1|	1	39.1	11	20	1.07	(Q01908) ATP SYNTHASE GAMMA CHAIN 1, CHLOROPLAST PRECURSOR ; )B39732 H+-transporting ATP synthase (EC 3.6.1.34) gamma-1 chain precursor, chloroplast - Arabidopsis thaliana; )gi|166632|gb|AAA32753.1| (M61741) ATP synthase gamma-subunit [Arabidopsis thaliana]; )gi|16226524|gb|AAL16191.1|AF428422_1 (AF428422) AT4g04640/T19J18_4 [Arabidopsis thaliana]; )gi|17473929|gb|AAL38375.1| (AY065199) unknown p…	1	YLEAGTLPTAK	0.9818	0.8822
5	1	ATP1_ARATH,gi|5708095|emb|CAB52365.1|	1	39.1	11	20	1.07	(Q01908) ATP SYNTHASE GAMMA CHAIN 1, CHLOROPLAST PRECURSOR ; )B39732 H+-transporting ATP synthase (EC 3.6.1.34) gamma-1 chain precursor, chloroplast - Arabidopsis thaliana; )gi|166632|gb|AAA32753.1| (M61741) ATP synthase gamma-subunit [Arabidopsis thaliana]; )gi|16226524|gb|AAL16191.1|AF428422_1 (AF428422) AT4g04640/T19J18_4 [Arabidopsis thaliana]; )gi|17473929|gb|AAL38375.1| (AY065199) unknown p…	1	FVSLVK	0.9553	0.7485
5	1	ATP1_ARATH,gi|5708095|emb|CAB52365.1|	1	39.1	11	20	1.07	(Q01908) ATP SYNTHASE GAMMA CHAIN 1, CHLOROPLAST PRECURSOR ; )B39732 H+-transporting ATP synthase (EC 3.6.1.34) gamma-1 chain precursor, chloroplast - Arabidopsis thaliana; )gi|166632|gb|AAA32753.1| (M61741) ATP synthase gamma-subunit [Arabidopsis thaliana]; )gi|16226524|gb|AAL16191.1|AF428422_1 (AF428422) AT4g04640/T19J18_4 [Arabidopsis thaliana]; )gi|17473929|gb|AAL38375.1| (AY065199) unknown p…	2	RPYIPVDK	0.9467	0.7121
5	1	ATP1_ARATH,gi|5708095|emb|CAB52365.1|	1	39.1	11	20	1.07	(Q01908) ATP SYNTHASE GAMMA CHAIN 1, CHLOROPLAST PRECURSOR ; )B39732 H+-transporting ATP synthase (EC 3.6.1.34) gamma-1 chain precursor, chloroplast - Arabidopsis thaliana; )gi|166632|gb|AAA32753.1| (M61741) ATP synthase gamma-subunit [Arabidopsis thaliana]; )gi|16226524|gb|AAL16191.1|AF428422_1 (AF428422) AT4g04640/T19J18_4 [Arabidopsis thaliana]; )gi|17473929|gb|AAL38375.1| (AY065199) unknown p…	2	ITGEILEIVAGANAQV	0.9081	0.6081
5	1	ATP1_ARATH,gi|5708095|emb|CAB52365.1|	1	39.1	11	20	1.07	(Q01908) ATP SYNTHASE GAMMA CHAIN 1, CHLOROPLAST PRECURSOR ; )B39732 H+-transporting ATP synthase (EC 3.6.1.34) gamma-1 chain precursor, chloroplast - Arabidopsis thaliana; )gi|166632|gb|AAA32753.1| (M61741) ATP synthase gamma-subunit [Arabidopsis thaliana]; )gi|16226524|gb|AAL16191.1|AF428422_1 (AF428422) AT4g04640/T19J18_4 [Arabidopsis thaliana]; )gi|17473929|gb|AAL38375.1| (AY065199) unknown p…	3	EAQAVADDVFSLFISEEVDKVELLYTK	0.2387	0.2387
6	1	ATP3_ARATH,T01103	1	19.8	4	4	0.24	(Q96250) ATP SYNTHASE GAMMA CHAIN, MITOCHONDRIAL PRECURSOR ; )F84740 hypothetical protein At2g33040 [imported] - Arabidopsis thaliana; )gi|1655480|dbj|BAA13599.1| (D88374) gamma subunit of mitochondrial F1-ATPase [Arabidopsis thaliana]; )gi|2924787|gb|AAC04916.1| (AC002334) mitochondrial F1-ATPase, gamma subunit (ATP3_ARATH) [Arabidopsis thaliana]; )gi|14517358|gb|AAK62570.1| (AY039513) At2g33040…	2	NPLNYAQVSVLADDILK	0.9941	0.9588
6	1	ATP3_ARATH,T01103	1	19.8	4	4	0.24	(Q96250) ATP SYNTHASE GAMMA CHAIN, MITOCHONDRIAL PRECURSOR ; )F84740 hypothetical protein At2g33040 [imported] - Arabidopsis thaliana; )gi|1655480|dbj|BAA13599.1| (D88374) gamma subunit of mitochondrial F1-ATPase [Arabidopsis thaliana]; )gi|2924787|gb|AAC04916.1| (AC002334) mitochondrial F1-ATPase, gamma subunit (ATP3_ARATH) [Arabidopsis thaliana]; )gi|14517358|gb|AAK62570.1| (AY039513) At2g33040…	3	QASITTELIEIISGASALEAAK	0.9855	0.9045
6	1	ATP3_ARATH,T01103	1	19.8	4	4	0.24	(Q96250) ATP SYNTHASE GAMMA CHAIN, MITOCHONDRIAL PRECURSOR ; )F84740 hypothetical protein At2g33040 [imported] - Arabidopsis thaliana; )gi|1655480|dbj|BAA13599.1| (D88374) gamma subunit of mitochondrial F1-ATPase [Arabidopsis thaliana]; )gi|2924787|gb|AAC04916.1| (AC002334) mitochondrial F1-ATPase, gamma subunit (ATP3_ARATH) [Arabidopsis thaliana]; )gi|14517358|gb|AAK62570.1| (AY039513) At2g33040…	2	SVVVTLSSDK	0.9831	0.8903
6	1	ATP3_ARATH,T01103	1	19.8	4	4	0.24	(Q96250) ATP SYNTHASE GAMMA CHAIN, MITOCHONDRIAL PRECURSOR ; )F84740 hypothetical protein At2g33040 [imported] - Arabidopsis thaliana; )gi|1655480|dbj|BAA13599.1| (D88374) gamma subunit of mitochondrial F1-ATPase [Arabidopsis thaliana]; )gi|2924787|gb|AAC04916.1| (AC002334) mitochondrial F1-ATPase, gamma subunit (ATP3_ARATH) [Arabidopsis thaliana]; )gi|14517358|gb|AAK62570.1| (AY039513) At2g33040…	2	LGELDSYEIEGGETK	0.9296	0.6476
6	1	ATP3_ARATH,T01103	1	19.8	4	4	0.24	(Q96250) ATP SYNTHASE GAMMA CHAIN, MITOCHONDRIAL PRECURSOR ; )F84740 hypothetical protein At2g33040 [imported] - Arabidopsis thaliana; )gi|1655480|dbj|BAA13599.1| (D88374) gamma subunit of mitochondrial F1-ATPase [Arabidopsis thaliana]; )gi|2924787|gb|AAC04916.1| (AC002334) mitochondrial F1-ATPase, gamma subunit (ATP3_ARATH) [Arabidopsis thaliana]; )gi|14517358|gb|AAK62570.1| (AY039513) At2g33040…	2	QASITTELIEIISGASALEAAK	0.0793	0.0793
7	1	ATPA_ARATH	1	34.9	19	57	3.18	(P56757) ATP SYNTHASE ALPHA CHAIN (EC 3.6.1.34).; )gi|5881679|dbj|BAA84370.1| (AP000423) ATPase alpha subunit [Arabidopsis thaliana]	2	ASSVAQVVTSLQER	0.9999	0.999
7	1	ATPA_ARATH	1	34.9	19	57	3.18	(P56757) ATP SYNTHASE ALPHA CHAIN (EC 3.6.1.34).; )gi|5881679|dbj|BAA84370.1| (AP000423) ATPase alpha subunit [Arabidopsis thaliana]	2	EQHTLIIYDDLSK	0.9999	0.999
7	1	ATPA_ARATH	1	34.9	19	57	3.18	(P56757) ATP SYNTHASE ALPHA CHAIN (EC 3.6.1.34).; )gi|5881679|dbj|BAA84370.1| (AP000423) ATPase alpha subunit [Arabidopsis thaliana]	2	EVTIVNTGTVLQVGDGIAR	0.9999	0.999
7	1	ATPA_ARATH	1	34.9	19	57	3.18	(P56757) ATP SYNTHASE ALPHA CHAIN (EC 3.6.1.34).; )gi|5881679|dbj|BAA84370.1| (AP000423) ATPase alpha subunit [Arabidopsis thaliana]	2	IAQIPVSEAYLGR	0.9999	0.999
7	1	ATPA_ARATH	1	34.9	19	57	3.18	(P56757) ATP SYNTHASE ALPHA CHAIN (EC 3.6.1.34).; )gi|5881679|dbj|BAA84370.1| (AP000423) ATPase alpha subunit [Arabidopsis thaliana]	2	LELAQFAELEAFSQFSSDLDK	0.9999	0.999
7	1	ATPA_ARATH	1	34.9	19	57	3.18	(P56757) ATP SYNTHASE ALPHA CHAIN (EC 3.6.1.34).; )gi|5881679|dbj|BAA84370.1| (AP000423) ATPase alpha subunit [Arabidopsis thaliana]	2	LIESPAPGIISR	0.9999	0.999
7	1	ATPA_ARATH	1	34.9	19	57	3.18	(P56757) ATP SYNTHASE ALPHA CHAIN (EC 3.6.1.34).; )gi|5881679|dbj|BAA84370.1| (AP000423) ATPase alpha subunit [Arabidopsis thaliana]	2	TLTAEAESFLK	0.9999	0.999
7	1	ATPA_ARATH	1	34.9	19	57	3.18	(P56757) ATP SYNTHASE ALPHA CHAIN (EC 3.6.1.34).; )gi|5881679|dbj|BAA84370.1| (AP000423) ATPase alpha subunit [Arabidopsis thaliana]	2	TNKPQFQEIIASTK	0.9999	0.999
7	1	ATPA_ARATH	1	34.9	19	57	3.18	(P56757) ATP SYNTHASE ALPHA CHAIN (EC 3.6.1.34).; )gi|5881679|dbj|BAA84370.1| (AP000423) ATPase alpha subunit [Arabidopsis thaliana]	2	VINALANPIDGR	0.9999	0.999
7	1	ATPA_ARATH	1	34.9	19	57	3.18	(P56757) ATP SYNTHASE ALPHA CHAIN (EC 3.6.1.34).; )gi|5881679|dbj|BAA84370.1| (AP000423) ATPase alpha subunit [Arabidopsis thaliana]	3	LELAQFAELEAFSQFSSDLDK	0.9999	0.999
7	1	ATPA_ARATH	1	34.9	19	57	3.18	(P56757) ATP SYNTHASE ALPHA CHAIN (EC 3.6.1.34).; )gi|5881679|dbj|BAA84370.1| (AP000423) ATPase alpha subunit [Arabidopsis thaliana]	2	ADEISNIIR	0.9925	0.9483
7	1	ATPA_ARATH	1	34.9	19	57	3.18	(P56757) ATP SYNTHASE ALPHA CHAIN (EC 3.6.1.34).; )gi|5881679|dbj|BAA84370.1| (AP000423) ATPase alpha subunit [Arabidopsis thaliana]	2	EGIQEQLER	0.9844	0.8977
7	1	ATPA_ARATH	1	34.9	19	57	3.18	(P56757) ATP SYNTHASE ALPHA CHAIN (EC 3.6.1.34).; )gi|5881679|dbj|BAA84370.1| (AP000423) ATPase alpha subunit [Arabidopsis thaliana]	1	ADEISNIIR	0.9798	0.8711
7	1	ATPA_ARATH	1	34.9	19	57	3.18	(P56757) ATP SYNTHASE ALPHA CHAIN (EC 3.6.1.34).; )gi|5881679|dbj|BAA84370.1| (AP000423) ATPase alpha subunit [Arabidopsis thaliana]	1	TLTAEAESFLK	0.9791	0.8671
7	1	ATPA_ARATH	1	34.9	19	57	3.18	(P56757) ATP SYNTHASE ALPHA CHAIN (EC 3.6.1.34).; )gi|5881679|dbj|BAA84370.1| (AP000423) ATPase alpha subunit [Arabidopsis thaliana]	1	VINALANPIDGR	0.9768	0.854
7	1	ATPA_ARATH	1	34.9	19	57	3.18	(P56757) ATP SYNTHASE ALPHA CHAIN (EC 3.6.1.34).; )gi|5881679|dbj|BAA84370.1| (AP000423) ATPase alpha subunit [Arabidopsis thaliana]	3	ASSVAQVVTSLQER	0.9423	0.6943
7	1	ATPA_ARATH	1	34.9	19	57	3.18	(P56757) ATP SYNTHASE ALPHA CHAIN (EC 3.6.1.34).; )gi|5881679|dbj|BAA84370.1| (AP000423) ATPase alpha subunit [Arabidopsis thaliana]	3	EQHTLIIYDDLSK	0.9384	0.6794
7	1	ATPA_ARATH	1	34.9	19	57	3.18	(P56757) ATP SYNTHASE ALPHA CHAIN (EC 3.6.1.34).; )gi|5881679|dbj|BAA84370.1| (AP000423) ATPase alpha subunit [Arabidopsis thaliana]	1	FLVQLR	0.8937	0.5937
7	1	ATPA_ARATH	1	34.9	19	57	3.18	(P56757) ATP SYNTHASE ALPHA CHAIN (EC 3.6.1.34).; )gi|5881679|dbj|BAA84370.1| (AP000423) ATPase alpha subunit [Arabidopsis thaliana]	2	PAINVGISVSR	0.8858	0.5858
7	1	ATPA_ARATH	1	34.9	19	57	3.18	(P56757) ATP SYNTHASE ALPHA CHAIN (EC 3.6.1.34).; )gi|5881679|dbj|BAA84370.1| (AP000423) ATPase alpha subunit [Arabidopsis thaliana]	2	EAYPGDVFYLHSR	0.1544	0.1544
8	1	ATPB_ARATH	1	38.2	18	51	2.81	(P19366) ATP SYNTHASE BETA CHAIN (EC 3.6.1.34).; )gi|5881701|dbj|BAA84392.1| (AP000423) ATPase beta subunit [Arabidopsis thaliana]	2	DVNEQDVLLFIDNIFR	0.9999	0.999
8	1	ATPB_ARATH	1	38.2	18	51	2.81	(P19366) ATP SYNTHASE BETA CHAIN (EC 3.6.1.34).; )gi|5881701|dbj|BAA84392.1| (AP000423) ATPase beta subunit [Arabidopsis thaliana]	2	ELQDIIAILGLDELSEEDR	0.9999	0.999
8	1	ATPB_ARATH	1	38.2	18	51	2.81	(P19366) ATP SYNTHASE BETA CHAIN (EC 3.6.1.34).; )gi|5881701|dbj|BAA84392.1| (AP000423) ATPase beta subunit [Arabidopsis thaliana]	2	ESGVINEQNLAESK	0.9999	0.999
8	1	ATPB_ARATH	1	38.2	18	51	2.81	(P19366) ATP SYNTHASE BETA CHAIN (EC 3.6.1.34).; )gi|5881701|dbj|BAA84392.1| (AP000423) ATPase beta subunit [Arabidopsis thaliana]	2	FVQAGSEVSALLGR	0.9999	0.999
8	1	ATPB_ARATH	1	38.2	18	51	2.81	(P19366) ATP SYNTHASE BETA CHAIN (EC 3.6.1.34).; )gi|5881701|dbj|BAA84392.1| (AP000423) ATPase beta subunit [Arabidopsis thaliana]	2	IAQIIGPVLDVAFPPGK	0.9999	0.999
8	1	ATPB_ARATH	1	38.2	18	51	2.81	(P19366) ATP SYNTHASE BETA CHAIN (EC 3.6.1.34).; )gi|5881701|dbj|BAA84392.1| (AP000423) ATPase beta subunit [Arabidopsis thaliana]	2	IFNVLGEPVDNLGPVDTR	0.9999	0.999
8	1	ATPB_ARATH	1	38.2	18	51	2.81	(P19366) ATP SYNTHASE BETA CHAIN (EC 3.6.1.34).; )gi|5881701|dbj|BAA84392.1| (AP000423) ATPase beta subunit [Arabidopsis thaliana]	2	TNPTTSNPEVSIR	0.9999	0.999
8	1	ATPB_ARATH	1	38.2	18	51	2.81	(P19366) ATP SYNTHASE BETA CHAIN (EC 3.6.1.34).; )gi|5881701|dbj|BAA84392.1| (AP000423) ATPase beta subunit [Arabidopsis thaliana]	2	VVDLLAPYR	0.9999	0.999
8	1	ATPB_ARATH	1	38.2	18	51	2.81	(P19366) ATP SYNTHASE BETA CHAIN (EC 3.6.1.34).; )gi|5881701|dbj|BAA84392.1| (AP000423) ATPase beta subunit [Arabidopsis thaliana]	2	IGLFGGAGVGK	0.9971	0.9795
8	1	ATPB_ARATH	1	38.2	18	51	2.81	(P19366) ATP SYNTHASE BETA CHAIN (EC 3.6.1.34).; )gi|5881701|dbj|BAA84392.1| (AP000423) ATPase beta subunit [Arabidopsis thaliana]	2	SAPAFIELDTK	0.9897	0.9307
8	1	ATPB_ARATH	1	38.2	18	51	2.81	(P19366) ATP SYNTHASE BETA CHAIN (EC 3.6.1.34).; )gi|5881701|dbj|BAA84392.1| (AP000423) ATPase beta subunit [Arabidopsis thaliana]	2	LSIFETGIK	0.9881	0.9206
8	1	ATPB_ARATH	1	38.2	18	51	2.81	(P19366) ATP SYNTHASE BETA CHAIN (EC 3.6.1.34).; )gi|5881701|dbj|BAA84392.1| (AP000423) ATPase beta subunit [Arabidopsis thaliana]	1	IGLFGGAGVGK	0.9879	0.9192
8	1	ATPB_ARATH	1	38.2	18	51	2.81	(P19366) ATP SYNTHASE BETA CHAIN (EC 3.6.1.34).; )gi|5881701|dbj|BAA84392.1| (AP000423) ATPase beta subunit [Arabidopsis thaliana]	1	SAPAFIELDTK	0.9878	0.9182
8	1	ATPB_ARATH	1	38.2	18	51	2.81	(P19366) ATP SYNTHASE BETA CHAIN (EC 3.6.1.34).; )gi|5881701|dbj|BAA84392.1| (AP000423) ATPase beta subunit [Arabidopsis thaliana]	2	YVGLAETIR	0.9857	0.9054
8	1	ATPB_ARATH	1	38.2	18	51	2.81	(P19366) ATP SYNTHASE BETA CHAIN (EC 3.6.1.34).; )gi|5881701|dbj|BAA84392.1| (AP000423) ATPase beta subunit [Arabidopsis thaliana]	1	LSIFETGIK	0.9828	0.8882
8	1	ATPB_ARATH	1	38.2	18	51	2.81	(P19366) ATP SYNTHASE BETA CHAIN (EC 3.6.1.34).; )gi|5881701|dbj|BAA84392.1| (AP000423) ATPase beta subunit [Arabidopsis thaliana]	3	GFNLILSGEFDSLPEQAFYLVGNIDEATAK	0.9523	0.7351
8	1	ATPB_ARATH	1	38.2	18	51	2.81	(P19366) ATP SYNTHASE BETA CHAIN (EC 3.6.1.34).; )gi|5881701|dbj|BAA84392.1| (AP000423) ATPase beta subunit [Arabidopsis thaliana]	1	VVDLLAPYR	0.9262	0.6358
8	1	ATPB_ARATH	1	38.2	18	51	2.81	(P19366) ATP SYNTHASE BETA CHAIN (EC 3.6.1.34).; )gi|5881701|dbj|BAA84392.1| (AP000423) ATPase beta subunit [Arabidopsis thaliana]	3	ELQDIIAILGLDELSEEDR	0.8734	0.5734
9	1	ATPE_ARATH,gi|5881700|dbj|BAA84391.1|	1	40.2	5	9	0.59	(P09468) ATP SYNTHASE EPSILON CHAIN (EC 3.6.1.34).; )S01903 H+-transporting ATP synthase (EC 3.6.1.34) epsilon chain - Arabidopsis thaliana chloroplast; )gi|11334|emb|CAA31381.1| (X12889) Cf1 ATPase epsilon subunit (AA 1-132) [Arabidopsis thaliana],(AP000423) ATPase epsilon subunit [Arabidopsis thaliana]	2	IGNNEITILVNDAEK	0.9999	0.999
9	1	ATPE_ARATH,gi|5881700|dbj|BAA84391.1|	1	40.2	5	9	0.59	(P09468) ATP SYNTHASE EPSILON CHAIN (EC 3.6.1.34).; )S01903 H+-transporting ATP synthase (EC 3.6.1.34) epsilon chain - Arabidopsis thaliana chloroplast; )gi|11334|emb|CAA31381.1| (X12889) Cf1 ATPase epsilon subunit (AA 1-132) [Arabidopsis thaliana],(AP000423) ATPase epsilon subunit [Arabidopsis thaliana]	2	NSDIDPQEAQQTLEIAEANLR	0.9999	0.999
9	1	ATPE_ARATH,gi|5881700|dbj|BAA84391.1|	1	40.2	5	9	0.59	(P09468) ATP SYNTHASE EPSILON CHAIN (EC 3.6.1.34).; )S01903 H+-transporting ATP synthase (EC 3.6.1.34) epsilon chain - Arabidopsis thaliana chloroplast; )gi|11334|emb|CAA31381.1| (X12889) Cf1 ATPase epsilon subunit (AA 1-132) [Arabidopsis thaliana],(AP000423) ATPase epsilon subunit [Arabidopsis thaliana]	3	NSDIDPQEAQQTLEIAEANLR	0.9999	0.999
9	1	ATPE_ARATH,gi|5881700|dbj|BAA84391.1|	1	40.2	5	9	0.59	(P09468) ATP SYNTHASE EPSILON CHAIN (EC 3.6.1.34).; )S01903 H+-transporting ATP synthase (EC 3.6.1.34) epsilon chain - Arabidopsis thaliana chloroplast; )gi|11334|emb|CAA31381.1| (X12889) Cf1 ATPase epsilon subunit (AA 1-132) [Arabidopsis thaliana],(AP000423) ATPase epsilon subunit [Arabidopsis thaliana]	2	QTIEANLALR	0.9842	0.8966
9	1	ATPE_ARATH,gi|5881700|dbj|BAA84391.1|	1	40.2	5	9	0.59	(P09468) ATP SYNTHASE EPSILON CHAIN (EC 3.6.1.34).; )S01903 H+-transporting ATP synthase (EC 3.6.1.34) epsilon chain - Arabidopsis thaliana chloroplast; )gi|11334|emb|CAA31381.1| (X12889) Cf1 ATPase epsilon subunit (AA 1-132) [Arabidopsis thaliana],(AP000423) ATPase epsilon subunit [Arabidopsis thaliana]	1	VEALNTI	0.9532	0.7392
10	1	ATPF_ARATH	1	16.8	3	5	0.33	(P56759) ATP SYNTHASE B CHAIN (EC 3.6.1.34) (SUBUNIT I).; )gi|5881680|dbj|BAA84371.1| (AP000423) ATPase I subunit [Arabidopsis thaliana]	2	GVLNDLLDNR	0.9984	0.9912
10	1	ATPF_ARATH	1	16.8	3	5	0.33	(P56759) ATP SYNTHASE B CHAIN (EC 3.6.1.34) (SUBUNIT I).; )gi|5881680|dbj|BAA84371.1| (AP000423) ATPase I subunit [Arabidopsis thaliana]	2	NETILFEQQR	0.9974	0.9855
10	1	ATPF_ARATH	1	16.8	3	5	0.33	(P56759) ATP SYNTHASE B CHAIN (EC 3.6.1.34) (SUBUNIT I).; )gi|5881680|dbj|BAA84371.1| (AP000423) ATPase I subunit [Arabidopsis thaliana]	2	EGAIQQLENAR	0.9892	0.9413
11	1	AVP3_ARATH,gi|18086404|gb|AAL57660.1|,gi|3402487|dbj|BAA32210.1|	1	5.6	4	7	0.46	(P31414) PYROPHOSPHATE-ENERGIZED VACUOLAR MEMBRANE PROTON P; )A38230 inorganic pyrophosphatase (EC 3.6.1.1), H+-translocating pyrophosphate-energized - Arabidopsis thaliana; )gi|166634|gb|AAA32754.1| (M81892) vacuolar H+-phosphatase [Arabidopsis thaliana],(AY065016) At1g15690/F7H2_3 [Arabidopsis thaliana],(AB015138) Vacuolar proton pyrophosphatase [Arabidopsis thaliana]	2	TDALDAAGNTTAAIGK	0.9999	0.999
11	1	AVP3_ARATH,gi|18086404|gb|AAL57660.1|,gi|3402487|dbj|BAA32210.1|	1	5.6	4	7	0.46	(P31414) PYROPHOSPHATE-ENERGIZED VACUOLAR MEMBRANE PROTON P; )A38230 inorganic pyrophosphatase (EC 3.6.1.1), H+-translocating pyrophosphate-energized - Arabidopsis thaliana; )gi|166634|gb|AAA32754.1| (M81892) vacuolar H+-phosphatase [Arabidopsis thaliana],(AY065016) At1g15690/F7H2_3 [Arabidopsis thaliana],(AB015138) Vacuolar proton pyrophosphatase [Arabidopsis thaliana]	2	AADVGADLVGK	0.9967	0.9769
11	1	AVP3_ARATH,gi|18086404|gb|AAL57660.1|,gi|3402487|dbj|BAA32210.1|	1	5.6	4	7	0.46	(P31414) PYROPHOSPHATE-ENERGIZED VACUOLAR MEMBRANE PROTON P; )A38230 inorganic pyrophosphatase (EC 3.6.1.1), H+-translocating pyrophosphate-energized - Arabidopsis thaliana; )gi|166634|gb|AAA32754.1| (M81892) vacuolar H+-phosphatase [Arabidopsis thaliana],(AY065016) At1g15690/F7H2_3 [Arabidopsis thaliana],(AB015138) Vacuolar proton pyrophosphatase [Arabidopsis thaliana]	2	TGAATNVIFGLALGYK	0.989	0.9258
11	1	AVP3_ARATH,gi|18086404|gb|AAL57660.1|,gi|3402487|dbj|BAA32210.1|	1	5.6	4	7	0.46	(P31414) PYROPHOSPHATE-ENERGIZED VACUOLAR MEMBRANE PROTON P; )A38230 inorganic pyrophosphatase (EC 3.6.1.1), H+-translocating pyrophosphate-energized - Arabidopsis thaliana; )gi|166634|gb|AAA32754.1| (M81892) vacuolar H+-phosphatase [Arabidopsis thaliana],(AY065016) At1g15690/F7H2_3 [Arabidopsis thaliana],(AB015138) Vacuolar proton pyrophosphatase [Arabidopsis thaliana]	1	AADVGADLVGK	0.9824	0.8857
12	1	B85045,gi|13786069|gb|AAK39554.1|AF360372_1,gi|14041819|dbj|BAB55460.1|	1	3.2	2	5	0.27	probable calcium channel [imported] - Arabidopsis thaliana; )gi|4263043|gb|AAD15312.1| (AC005142) putative calcium channel [Arabidopsis thaliana]; )gi|4206210|gb|AAD11598.1|AAD11598 (AF071527) putative calcium channel [Arabidopsis thaliana]; )gi|7270679|emb|CAB77841.1| (AL161497) putative calcium channel [Arabidopsis thaliana],(AF360372) putative calcium channel [Arabidopsis thaliana],(AB053952) …	2	EEFGLIFDELDDTR	0.9998	0.999
12	1	B85045,gi|13786069|gb|AAK39554.1|AF360372_1,gi|14041819|dbj|BAB55460.1|	1	3.2	2	5	0.27	probable calcium channel [imported] - Arabidopsis thaliana; )gi|4263043|gb|AAD15312.1| (AC005142) putative calcium channel [Arabidopsis thaliana]; )gi|4206210|gb|AAD11598.1|AAD11598 (AF071527) putative calcium channel [Arabidopsis thaliana]; )gi|7270679|emb|CAB77841.1| (AL161497) putative calcium channel [Arabidopsis thaliana],(AF360372) putative calcium channel [Arabidopsis thaliana],(AB053952) …	2	AFGLIDSDK	0.9692	0.8858
13	1	B96597,gi|9280299|dbj|BAB01754.1|,JT0901,RUBB_ARATH	1	7.2	3	5	0.26	Rubisco subunit binding-protein beta subunit [imported] - Arabidopsis thaliana; )gi|4204266|gb|AAD10647.1| (AC005223) Rubisco subunit binding-protein beta subunit [Arabidopsis thaliana]; )gi|14423416|gb|AAK62390.1|AF386945_1 (AF386945) Rubisco subunit binding-protein beta subunit [Arabidopsis thaliana],chaperonin 60 beta precursor - Arabidopsis thaliana,(P21240) RUBISCO SUBUNIT BINDING-PROTEIN BE…	2	LADLVGVTLGPK	0.9966	0.9811
13	1	B96597,gi|9280299|dbj|BAB01754.1|,JT0901,RUBB_ARATH	1	7.2	3	5	0.26	Rubisco subunit binding-protein beta subunit [imported] - Arabidopsis thaliana; )gi|4204266|gb|AAD10647.1| (AC005223) Rubisco subunit binding-protein beta subunit [Arabidopsis thaliana]; )gi|14423416|gb|AAK62390.1|AF386945_1 (AF386945) Rubisco subunit binding-protein beta subunit [Arabidopsis thaliana],chaperonin 60 beta precursor - Arabidopsis thaliana,(P21240) RUBISCO SUBUNIT BINDING-PROTEIN BE…	2	SQYLDDIAILTGATVIR	0.9901	0.946
13	1	B96597,gi|9280299|dbj|BAB01754.1|,JT0901,RUBB_ARATH	1	7.2	3	5	0.26	Rubisco subunit binding-protein beta subunit [imported] - Arabidopsis thaliana; )gi|4204266|gb|AAD10647.1| (AC005223) Rubisco subunit binding-protein beta subunit [Arabidopsis thaliana]; )gi|14423416|gb|AAK62390.1|AF386945_1 (AF386945) Rubisco subunit binding-protein beta subunit [Arabidopsis thaliana],chaperonin 60 beta precursor - Arabidopsis thaliana,(P21240) RUBISCO SUBUNIT BINDING-PROTEIN BE…	2	EVELEDPVENIGAK	0.8545	0.5545
14	1	C85035,D86162,gi|5732201|emb|CAB52677.1|	1	14.7	4	6	0.31	hypothetical protein AT4g02770 [imported] - Arabidopsis thaliana; )gi|5732199|emb|CAB52676.1| (AJ245906) photosystem I subunit II precursor [Arabidopsis thaliana]; )gi|4263525|gb|AAD15351.1| (AC004044) putative photosystem I reaction center subunit II precursor [Arabidopsis thaliana]; )gi|7269762|emb|CAB77762.1| (AL161495) putative photosystem I reaction center subunit II precursor [Arabidopsis t…	2	AQVEEFYVITWNSPK	0.9999	0.999
14	1	C85035,D86162,gi|5732201|emb|CAB52677.1|	1	14.7	4	6	0.31	hypothetical protein AT4g02770 [imported] - Arabidopsis thaliana; )gi|5732199|emb|CAB52676.1| (AJ245906) photosystem I subunit II precursor [Arabidopsis thaliana]; )gi|4263525|gb|AAD15351.1| (AC004044) putative photosystem I reaction center subunit II precursor [Arabidopsis thaliana]; )gi|7269762|emb|CAB77762.1| (AL161495) putative photosystem I reaction center subunit II precursor [Arabidopsis t…	2	ITYQFYR	0.9678	0.807
14	1	C85035,D86162,gi|5732201|emb|CAB52677.1|	1	14.7	4	6	0.31	hypothetical protein AT4g02770 [imported] - Arabidopsis thaliana; )gi|5732199|emb|CAB52676.1| (AJ245906) photosystem I subunit II precursor [Arabidopsis thaliana]; )gi|4263525|gb|AAD15351.1| (AC004044) putative photosystem I reaction center subunit II precursor [Arabidopsis thaliana]; )gi|7269762|emb|CAB77762.1| (AL161495) putative photosystem I reaction center subunit II precursor [Arabidopsis t…	1	NVSPIEVK	0.9598	0.7686
14	1	C85035,D86162,gi|5732201|emb|CAB52677.1|	1	14.7	4	6	0.31	hypothetical protein AT4g02770 [imported] - Arabidopsis thaliana; )gi|5732199|emb|CAB52676.1| (AJ245906) photosystem I subunit II precursor [Arabidopsis thaliana]; )gi|4263525|gb|AAD15351.1| (AC004044) putative photosystem I reaction center subunit II precursor [Arabidopsis thaliana]; )gi|7269762|emb|CAB77762.1| (AL161495) putative photosystem I reaction center subunit II precursor [Arabidopsis t…	1	ITYQFYR	0.9451	0.7054
14	1	C85035,D86162,gi|5732201|emb|CAB52677.1|	1	14.7	4	6	0.31	hypothetical protein AT4g02770 [imported] - Arabidopsis thaliana; )gi|5732199|emb|CAB52676.1| (AJ245906) photosystem I subunit II precursor [Arabidopsis thaliana]; )gi|4263525|gb|AAD15351.1| (AC004044) putative photosystem I reaction center subunit II precursor [Arabidopsis thaliana]; )gi|7269762|emb|CAB77762.1| (AL161495) putative photosystem I reaction center subunit II precursor [Arabidopsis t…	2	NVSPIEVK	0.1995	0.1995
15	1	C96497,G3PB_ARATH	1	6.5	2	2	0.14	glyceraldehyde-3-phosphate dehydrogenase [imported] - Arabidopsis thaliana; )gi|166708|gb|AAA32795.1| (M64118) glyceraldehyde-3-phosphate dehydrogenase [Arabidopsis thaliana]; )gi|12323057|gb|AAG51517.1|AC068324_5 (AC068324) glyceraldehyde-3-phosphate dehydrogenase [Arabidopsis thaliana]; )gi|14517408|gb|AAK62594.1| (AY039539) At1g42970/F13A11_3 [Arabidopsis thaliana]; )gi|14532674|gb|AAK64065.1|…	2	DSPLEVVVLNDSGGVK	0.9998	0.999
15	1	C96497,G3PB_ARATH	1	6.5	2	2	0.14	glyceraldehyde-3-phosphate dehydrogenase [imported] - Arabidopsis thaliana; )gi|166708|gb|AAA32795.1| (M64118) glyceraldehyde-3-phosphate dehydrogenase [Arabidopsis thaliana]; )gi|12323057|gb|AAG51517.1|AC068324_5 (AC068324) glyceraldehyde-3-phosphate dehydrogenase [Arabidopsis thaliana]; )gi|14517408|gb|AAK62594.1| (AY039539) At1g42970/F13A11_3 [Arabidopsis thaliana]; )gi|14532674|gb|AAK64065.1|…	2	VLDEEFGIVK	0.9983	0.993
16	1	C96804,gi|1419390|emb|CAA67426.1|,gi|1805652|emb|CAA67427.1|	1	20.3	3	4	0.27	hypothetical protein T5M16.8 [imported] - Arabidopsis thaliana; )gi|12323379|gb|AAG51660.1|AC010704_4 (AC010704) thylakoid-bound ascorbate peroxidase; 28209-30567 [Arabidopsis thaliana],(X98926) thylakoid-bound ascorbate peroxidase [Arabidopsis thaliana],(X98927) thylakoid-bound ascorbate peroxidase [Arabidopsis thaliana]	2	DDDLLVLPTDAALFEDPSFK	0.9998	0.999
16	1	C96804,gi|1419390|emb|CAA67426.1|,gi|1805652|emb|CAA67427.1|	1	20.3	3	4	0.27	hypothetical protein T5M16.8 [imported] - Arabidopsis thaliana; )gi|12323379|gb|AAG51660.1|AC010704_4 (AC010704) thylakoid-bound ascorbate peroxidase; 28209-30567 [Arabidopsis thaliana],(X98926) thylakoid-bound ascorbate peroxidase [Arabidopsis thaliana],(X98927) thylakoid-bound ascorbate peroxidase [Arabidopsis thaliana]	2	YAEDVAAFFK	0.9998	0.999
16	1	C96804,gi|1419390|emb|CAA67426.1|,gi|1805652|emb|CAA67427.1|	1	20.3	3	4	0.27	hypothetical protein T5M16.8 [imported] - Arabidopsis thaliana; )gi|12323379|gb|AAG51660.1|AC010704_4 (AC010704) thylakoid-bound ascorbate peroxidase; 28209-30567 [Arabidopsis thaliana],(X98926) thylakoid-bound ascorbate peroxidase [Arabidopsis thaliana],(X98927) thylakoid-bound ascorbate peroxidase [Arabidopsis thaliana]	2	FDPPEGIVIENVPEK	0.9896	0.9437
17	1	CAHC_ARATH,gi|16226255|gb|AAL16116.1|AF428284_1	1	19.3	6	9	0.52	(P27140) CARBONIC ANHYDRASE, CHLOROPLAST PRECURSOR (EC 4.2.; )S28412 carbonate dehydratase (EC 4.2.1.1) precursor, chloroplast - Arabidopsis thaliana; )gi|14343|emb|CAA46508.1| (X65541) carbonic anhydrase [Arabidopsis thaliana]; )gi|6016709|gb|AAF01535.1|AC009325_5 (AC009325) carbonic anhydrase, chloroplast precursor [Arabidopsis thaliana]; )gi|15810273|gb|AAL07024.1| (AY056175) putative chloropl…	2	EKYETNPALYGELAK	0.9999	0.999
17	1	CAHC_ARATH,gi|16226255|gb|AAL16116.1|AF428284_1	1	19.3	6	9	0.52	(P27140) CARBONIC ANHYDRASE, CHLOROPLAST PRECURSOR (EC 4.2.; )S28412 carbonate dehydratase (EC 4.2.1.1) precursor, chloroplast - Arabidopsis thaliana; )gi|14343|emb|CAA46508.1| (X65541) carbonic anhydrase [Arabidopsis thaliana]; )gi|6016709|gb|AAF01535.1|AC009325_5 (AC009325) carbonic anhydrase, chloroplast precursor [Arabidopsis thaliana]; )gi|15810273|gb|AAL07024.1| (AY056175) putative chloropl…	2	VEQITAALQTGTSSDK	0.9999	0.999
17	1	CAHC_ARATH,gi|16226255|gb|AAL16116.1|AF428284_1	1	19.3	6	9	0.52	(P27140) CARBONIC ANHYDRASE, CHLOROPLAST PRECURSOR (EC 4.2.; )S28412 carbonate dehydratase (EC 4.2.1.1) precursor, chloroplast - Arabidopsis thaliana; )gi|14343|emb|CAA46508.1| (X65541) carbonic anhydrase [Arabidopsis thaliana]; )gi|6016709|gb|AAF01535.1|AC009325_5 (AC009325) carbonic anhydrase, chloroplast precursor [Arabidopsis thaliana]; )gi|15810273|gb|AAL07024.1| (AY056175) putative chloropl…	2	YETNPALYGELAK	0.9999	0.999
17	1	CAHC_ARATH,gi|16226255|gb|AAL16116.1|AF428284_1	1	19.3	6	9	0.52	(P27140) CARBONIC ANHYDRASE, CHLOROPLAST PRECURSOR (EC 4.2.; )S28412 carbonate dehydratase (EC 4.2.1.1) precursor, chloroplast - Arabidopsis thaliana; )gi|14343|emb|CAA46508.1| (X65541) carbonic anhydrase [Arabidopsis thaliana]; )gi|6016709|gb|AAF01535.1|AC009325_5 (AC009325) carbonic anhydrase, chloroplast precursor [Arabidopsis thaliana]; )gi|15810273|gb|AAL07024.1| (AY056175) putative chloropl…	2	EAVNVSLANLLTYPFVR	0.996	0.972
17	1	CAHC_ARATH,gi|16226255|gb|AAL16116.1|AF428284_1	1	19.3	6	9	0.52	(P27140) CARBONIC ANHYDRASE, CHLOROPLAST PRECURSOR (EC 4.2.; )S28412 carbonate dehydratase (EC 4.2.1.1) precursor, chloroplast - Arabidopsis thaliana; )gi|14343|emb|CAA46508.1| (X65541) carbonic anhydrase [Arabidopsis thaliana]; )gi|6016709|gb|AAF01535.1|AC009325_5 (AC009325) carbonic anhydrase, chloroplast precursor [Arabidopsis thaliana]; )gi|15810273|gb|AAL07024.1| (AY056175) putative chloropl…	2	GGYYDFVK	0.9788	0.8654
17	1	CAHC_ARATH,gi|16226255|gb|AAL16116.1|AF428284_1	1	19.3	6	9	0.52	(P27140) CARBONIC ANHYDRASE, CHLOROPLAST PRECURSOR (EC 4.2.; )S28412 carbonate dehydratase (EC 4.2.1.1) precursor, chloroplast - Arabidopsis thaliana; )gi|14343|emb|CAA46508.1| (X65541) carbonic anhydrase [Arabidopsis thaliana]; )gi|6016709|gb|AAF01535.1|AC009325_5 (AC009325) carbonic anhydrase, chloroplast precursor [Arabidopsis thaliana]; )gi|15810273|gb|AAL07024.1| (AY056175) putative chloropl…	2	AFDPVETIK	0.965	0.7931
17	1	CAHC_ARATH,gi|16226255|gb|AAL16116.1|AF428284_1	1	19.3	6	9	0.52	(P27140) CARBONIC ANHYDRASE, CHLOROPLAST PRECURSOR (EC 4.2.; )S28412 carbonate dehydratase (EC 4.2.1.1) precursor, chloroplast - Arabidopsis thaliana; )gi|14343|emb|CAA46508.1| (X65541) carbonic anhydrase [Arabidopsis thaliana]; )gi|6016709|gb|AAF01535.1|AC009325_5 (AC009325) carbonic anhydrase, chloroplast precursor [Arabidopsis thaliana]; )gi|15810273|gb|AAL07024.1| (AY056175) putative chloropl…	1	GGYYDFVK	0.3537	0.3537
17	1	CAHC_ARATH,gi|16226255|gb|AAL16116.1|AF428284_1	1	19.3	6	9	0.52	(P27140) CARBONIC ANHYDRASE, CHLOROPLAST PRECURSOR (EC 4.2.; )S28412 carbonate dehydratase (EC 4.2.1.1) precursor, chloroplast - Arabidopsis thaliana; )gi|14343|emb|CAA46508.1| (X65541) carbonic anhydrase [Arabidopsis thaliana]; )gi|6016709|gb|AAF01535.1|AC009325_5 (AC009325) carbonic anhydrase, chloroplast precursor [Arabidopsis thaliana]; )gi|15810273|gb|AAL07024.1| (AY056175) putative chloropl…	1	AFDPVETIK	0.2322	0.2322
18	1	CAL1_ARATH,CAL2_ARATH,CAL6_ARATH,E96689,gi|16225|emb|CAA78058.1|,gi|166655|gb|AAA32765.1|,S22503,S35187,T47417	1	18.4	2	2	0.12	(P25854) CALMODULIN-1 (FRAGMENT).; )T50929 calmodulin-1 [imported] - Arabidopsis thaliana (fragment); )gi|166649|gb|AAA32762.1| (M38379) calmodulin-1 [Arabidopsis thaliana],(P25069) CALMODULIN-2/3/5.,(Q03509) CALMODULIN-6.,calmodulin [imported] - Arabidopsis thaliana; )gi|10177165|dbj|BAB10354.1| (AB016873) calmodulin-like protein [Arabidopsis thaliana]; )gi|12322269|gb|AAG51164.1|AC074025_14 (AC…	2	EADVDGDGQINYEEFVK	0.9998	0.999
18	1	CAL1_ARATH,CAL2_ARATH,CAL6_ARATH,E96689,gi|16225|emb|CAA78058.1|,gi|166655|gb|AAA32765.1|,S22503,S35187,T47417	1	18.4	2	2	0.12	(P25854) CALMODULIN-1 (FRAGMENT).; )T50929 calmodulin-1 [imported] - Arabidopsis thaliana (fragment); )gi|166649|gb|AAA32762.1| (M38379) calmodulin-1 [Arabidopsis thaliana],(P25069) CALMODULIN-2/3/5.,(Q03509) CALMODULIN-6.,calmodulin [imported] - Arabidopsis thaliana; )gi|10177165|dbj|BAB10354.1| (AB016873) calmodulin-like protein [Arabidopsis thaliana]; )gi|12322269|gb|AAG51164.1|AC074025_14 (AC…	2	EAFSLFDK	0.9167	0.7309
19	1	CB24_ARATH	1	36.3	5	20	1.23	(P27521) CHLOROPHYLL A-B BINDING PROTEIN 4 PRECURSOR (LHCI ; )T45707 CHLOROPHYLL A-B BINDING PROTEIN 4 PRECURSOR homolog - Arabidopsis thaliana; )gi|166646|gb|AAA32760.1| (M63931) light-harvesting chlorophyll a/b binding protein [Arabidopsis thaliana]; )gi|6522530|emb|CAB61973.1| (AL132955) CHLOROPHYLL A-B BINDING PROTEIN 4 PRECURSOR homolog [Arabidopsis thaliana]	2	GEVGYPGGIFNPLNFAPTQEAK	0.9999	0.999
19	1	CB24_ARATH	1	36.3	5	20	1.23	(P27521) CHLOROPHYLL A-B BINDING PROTEIN 4 PRECURSOR (LHCI ; )T45707 CHLOROPHYLL A-B BINDING PROTEIN 4 PRECURSOR homolog - Arabidopsis thaliana; )gi|166646|gb|AAA32760.1| (M63931) light-harvesting chlorophyll a/b binding protein [Arabidopsis thaliana]; )gi|6522530|emb|CAB61973.1| (AL132955) CHLOROPHYLL A-B BINDING PROTEIN 4 PRECURSOR homolog [Arabidopsis thaliana]	2	IGIINVPEWYDAGK	0.9999	0.999
19	1	CB24_ARATH	1	36.3	5	20	1.23	(P27521) CHLOROPHYLL A-B BINDING PROTEIN 4 PRECURSOR (LHCI ; )T45707 CHLOROPHYLL A-B BINDING PROTEIN 4 PRECURSOR homolog - Arabidopsis thaliana; )gi|166646|gb|AAA32760.1| (M63931) light-harvesting chlorophyll a/b binding protein [Arabidopsis thaliana]; )gi|6522530|emb|CAB61973.1| (AL132955) CHLOROPHYLL A-B BINDING PROTEIN 4 PRECURSOR homolog [Arabidopsis thaliana]	2	NPGSVNQDPIFK	0.9999	0.999
19	1	CB24_ARATH	1	36.3	5	20	1.23	(P27521) CHLOROPHYLL A-B BINDING PROTEIN 4 PRECURSOR (LHCI ; )T45707 CHLOROPHYLL A-B BINDING PROTEIN 4 PRECURSOR homolog - Arabidopsis thaliana; )gi|166646|gb|AAA32760.1| (M63931) light-harvesting chlorophyll a/b binding protein [Arabidopsis thaliana]; )gi|6522530|emb|CAB61973.1| (AL132955) CHLOROPHYLL A-B BINDING PROTEIN 4 PRECURSOR homolog [Arabidopsis thaliana]	3	KGEWLPGLASPDYLTGSLAGDNGFDPLGLAEDPENLK	0.9977	0.9838
19	1	CB24_ARATH	1	36.3	5	20	1.23	(P27521) CHLOROPHYLL A-B BINDING PROTEIN 4 PRECURSOR (LHCI ; )T45707 CHLOROPHYLL A-B BINDING PROTEIN 4 PRECURSOR homolog - Arabidopsis thaliana; )gi|166646|gb|AAA32760.1| (M63931) light-harvesting chlorophyll a/b binding protein [Arabidopsis thaliana]; )gi|6522530|emb|CAB61973.1| (AL132955) CHLOROPHYLL A-B BINDING PROTEIN 4 PRECURSOR homolog [Arabidopsis thaliana]	1	QYSLPK	0.2014	0.2014
20	1	CP74_ARATH	1	6.8	2	2	0.13	(Q96242) ALLENE OXIDE SYNTHASE PRECURSOR (EC 4.2.1.92) (HYD; )gi|3820648|emb|CAA73184.1| (Y12636) allene oxide synthase [Arabidopsis thaliana]; )gi|10177268|dbj|BAB10621.1| (AB007647) allene oxide synthase [Arabidopsis thaliana]; )gi|6002957|gb|AAF00225.1|AF172727_1 (AF172727) allene oxide synthase [Arabidopsis thaliana]; )gi|17065504|gb|AAL32906.1| (AY062828) allene oxide synthase [Arabidopsis t…	2	ADFGGSSDGTAFNFLAR	0.9998	0.999
20	1	CP74_ARATH	1	6.8	2	2	0.13	(Q96242) ALLENE OXIDE SYNTHASE PRECURSOR (EC 4.2.1.92) (HYD; )gi|3820648|emb|CAA73184.1| (Y12636) allene oxide synthase [Arabidopsis thaliana]; )gi|10177268|dbj|BAB10621.1| (AB007647) allene oxide synthase [Arabidopsis thaliana]; )gi|6002957|gb|AAF00225.1|AF172727_1 (AF172727) allene oxide synthase [Arabidopsis thaliana]; )gi|17065504|gb|AAL32906.1| (AY062828) allene oxide synthase [Arabidopsis t…	2	IFPEFQATYSELFDSLEK	0.9937	0.9751
21	1	CYB6_ARATH	1	19.5	3	8	0.47	(P56773) CYTOCHROME B6.; )gi|5881724|dbj|BAA84415.1| (AP000423) cytochrome B6 [Arabidopsis thaliana]	2	LEIQAIADDITSK	0.9998	0.999
21	1	CYB6_ARATH	1	19.5	3	8	0.47	(P56773) CYTOCHROME B6.; )gi|5881724|dbj|BAA84415.1| (AP000423) cytochrome B6 [Arabidopsis thaliana]	2	IVTGVPDAIPVIGSPLVELLR	0.9998	0.999
21	1	CYB6_ARATH	1	19.5	3	8	0.47	(P56773) CYTOCHROME B6.; )gi|5881724|dbj|BAA84415.1| (AP000423) cytochrome B6 [Arabidopsis thaliana]	1	VYLTGGFK	0.9848	0.9192
22	1	CYF_ARATH	1	36.9	8	14	0.89	(P56771) APOCYTOCHROME F PRECURSOR.; )gi|5881707|dbj|BAA84398.1| (AP000423) cytochrome f [Arabidopsis thaliana]	2	SNNTVYNATAGGIISK	0.9999	0.999
22	1	CYF_ARATH	1	36.9	8	14	0.89	(P56771) APOCYTOCHROME F PRECURSOR.; )gi|5881707|dbj|BAA84398.1| (AP000423) cytochrome f [Arabidopsis thaliana]	2	YSEITFPILAPDPATNK	0.9999	0.999
22	1	CYF_ARATH	1	36.9	8	14	0.89	(P56771) APOCYTOCHROME F PRECURSOR.; )gi|5881707|dbj|BAA84398.1| (AP000423) cytochrome f [Arabidopsis thaliana]	2	GALNVGAVLILPEGFELAPPDR	0.9982	0.9869
22	1	CYF_ARATH	1	36.9	8	14	0.89	(P56771) APOCYTOCHROME F PRECURSOR.; )gi|5881707|dbj|BAA84398.1| (AP000423) cytochrome f [Arabidopsis thaliana]	2	YPIYVGGNR	0.9982	0.9869
22	1	CYF_ARATH	1	36.9	8	14	0.89	(P56771) APOCYTOCHROME F PRECURSOR.; )gi|5881707|dbj|BAA84398.1| (AP000423) cytochrome f [Arabidopsis thaliana]	2	NILVIGPVPGQK	0.9977	0.9835
22	1	CYF_ARATH	1	36.9	8	14	0.89	(P56771) APOCYTOCHROME F PRECURSOR.; )gi|5881707|dbj|BAA84398.1| (AP000423) cytochrome f [Arabidopsis thaliana]	2	IGNLSFQNYRPNK	0.9899	0.9314
22	1	CYF_ARATH	1	36.9	8	14	0.89	(P56771) APOCYTOCHROME F PRECURSOR.; )gi|5881707|dbj|BAA84398.1| (AP000423) cytochrome f [Arabidopsis thaliana]	1	EVIDIIPR	0.9871	0.9141
22	1	CYF_ARATH	1	36.9	8	14	0.89	(P56771) APOCYTOCHROME F PRECURSOR.; )gi|5881707|dbj|BAA84398.1| (AP000423) cytochrome f [Arabidopsis thaliana]	2	IGNLSFQNYR	0.7974	0.4974
22	1	CYF_ARATH	1	36.9	8	14	0.89	(P56771) APOCYTOCHROME F PRECURSOR.; )gi|5881707|dbj|BAA84398.1| (AP000423) cytochrome f [Arabidopsis thaliana]	3	VQGLLFFLGSVVLAQIFLVLK	0.1228	0.1228
23	1	D84830,RS26_ARATH,T47751	1	18.5	2	3	0.18	40S ribosomal protein S26 [imported] - Arabidopsis thaliana; )gi|2651314|gb|AAB87594.1| (AC002336) 40S ribosomal protein S26 [Arabidopsis thaliana],(P49206) 40S RIBOSOMAL PROTEIN S26.; )D84831 40S ribosomal protein S26 [imported] - Arabidopsis thaliana; )gi|2651298|gb|AAB87578.1| (AC002336) 40S ribosomal protein S26 [Arabidopsis thaliana],ribosomal protein S26, cytosolic [similarity] - Arabidopsi…	2	DVQEASVYEGYTLPK	0.9998	0.999
23	1	D84830,RS26_ARATH,T47751	1	18.5	2	3	0.18	40S ribosomal protein S26 [imported] - Arabidopsis thaliana; )gi|2651314|gb|AAB87594.1| (AC002336) 40S ribosomal protein S26 [Arabidopsis thaliana],(P49206) 40S RIBOSOMAL PROTEIN S26.; )D84831 40S ribosomal protein S26 [imported] - Arabidopsis thaliana; )gi|2651298|gb|AAB87578.1| (AC002336) 40S ribosomal protein S26 [Arabidopsis thaliana],ribosomal protein S26, cytosolic [similarity] - Arabidopsi…	2	NIVEQAAIR	0.998	0.9918
24	1	D86294	1	4.6	2	2	0.13	hypothetical protein AAF18495.1 [imported] - Arabidopsis thaliana; )gi|6587804|gb|AAF18495.1|AC010924_8 (AC010924) ESTs gb|T43280, gb|AA395195 come from this gene. [Arabidopsis thaliana]; )gi|16323198|gb|AAL15333.1| (AY057703) At1g15980/T24D18_8 [Arabidopsis thaliana]	2	GDADSLLSLEK	0.9965	0.9861
24	1	D86294	1	4.6	2	2	0.13	hypothetical protein AAF18495.1 [imported] - Arabidopsis thaliana; )gi|6587804|gb|AAF18495.1|AC010924_8 (AC010924) ESTs gb|T43280, gb|AA395195 come from this gene. [Arabidopsis thaliana]; )gi|16323198|gb|AAL15333.1| (AY057703) At1g15980/T24D18_8 [Arabidopsis thaliana]	2	LADIDIGTVK	0.9923	0.9695
25	1	D96559	1	8.3	3	3	0.17	hypothetical protein F5F19.4 [imported] - Arabidopsis thaliana; )gi|17529270|gb|AAL38862.1| (AY065421) putative mitochondrial processing peptidase alpha subunit [Arabidopsis thaliana]	2	EIEAIGGNTSASASR	0.9979	0.9883
25	1	D96559	1	8.3	3	3	0.17	hypothetical protein F5F19.4 [imported] - Arabidopsis thaliana; )gi|17529270|gb|AAL38862.1| (AY065421) putative mitochondrial processing peptidase alpha subunit [Arabidopsis thaliana]	2	SVDQLTLK	0.9661	0.8332
25	1	D96559	1	8.3	3	3	0.17	hypothetical protein F5F19.4 [imported] - Arabidopsis thaliana; )gi|17529270|gb|AAL38862.1| (AY065421) putative mitochondrial processing peptidase alpha subunit [Arabidopsis thaliana]	2	VAEPLTSDLPNVPPQLAPK	0.9363	0.7204
26	1	E86226,gi|17064988|gb|AAL32648.1|,T51863,T52072	1	10.7	3	3	0.17	hypothetical protein [imported] - Arabidopsis thaliana; )gi|11762234|gb|AAG40395.1|AF325043_1 (AF325043) At1g09340 [Arabidopsis thaliana]; )gi|14334754|gb|AAK59555.1| (AY035050) putative RNA binding protein [Arabidopsis thaliana]; )gi|16226247|gb|AAL16114.1|AF428282_1 (AF428282) At1g09340/T31J12_6 [Arabidopsis thaliana]; )gi|17979099|gb|AAL47493.1| (AY070022) putative RNA binding protein [Arabido…	2	LETESLLQSK	0.9953	0.9738
26	1	E86226,gi|17064988|gb|AAL32648.1|,T51863,T52072	1	10.7	3	3	0.17	hypothetical protein [imported] - Arabidopsis thaliana; )gi|11762234|gb|AAG40395.1|AF325043_1 (AF325043) At1g09340 [Arabidopsis thaliana]; )gi|14334754|gb|AAK59555.1| (AY035050) putative RNA binding protein [Arabidopsis thaliana]; )gi|16226247|gb|AAL16114.1|AF428282_1 (AF428282) At1g09340/T31J12_6 [Arabidopsis thaliana]; )gi|17979099|gb|AAL47493.1| (AY070022) putative RNA binding protein [Arabido…	2	QLPGESDQDFADFSSK	0.9604	0.8095
26	1	E86226,gi|17064988|gb|AAL32648.1|,T51863,T52072	1	10.7	3	3	0.17	hypothetical protein [imported] - Arabidopsis thaliana; )gi|11762234|gb|AAG40395.1|AF325043_1 (AF325043) At1g09340 [Arabidopsis thaliana]; )gi|14334754|gb|AAK59555.1| (AY035050) putative RNA binding protein [Arabidopsis thaliana]; )gi|16226247|gb|AAL16114.1|AF428282_1 (AF428282) At1g09340/T31J12_6 [Arabidopsis thaliana]; )gi|17979099|gb|AAL47493.1| (AY070022) putative RNA binding protein [Arabido…	2	DLATAFLNVLGNEK	0.9145	0.6523
27	1	E96640,gi|430947|gb|AAA18206.1|	1	21.6	4	7	0.45	PSI type III chlorophyll a/b-binding protein [imported] - Arabidopsis thaliana; )gi|4585882|gb|AAD25555.1|AC005850_12 (AC005850) PSI type III chlorophyll a/b-binding protein [Arabidopsis thaliana]; )gi|16649019|gb|AAL24361.1| (AY059879) PSI type III chlorophyll a/b-binding protein [Arabidopsis thaliana],(U01103) PSI type III chlorophyll a/b-binding protein [Arabidopsis thaliana]	2	GLAGSGNPAYPGGPFFNPLGFGK	0.9999	0.999
27	1	E96640,gi|430947|gb|AAA18206.1|	1	21.6	4	7	0.45	PSI type III chlorophyll a/b-binding protein [imported] - Arabidopsis thaliana; )gi|4585882|gb|AAD25555.1|AC005850_12 (AC005850) PSI type III chlorophyll a/b-binding protein [Arabidopsis thaliana]; )gi|16649019|gb|AAL24361.1| (AY059879) PSI type III chlorophyll a/b-binding protein [Arabidopsis thaliana],(U01103) PSI type III chlorophyll a/b-binding protein [Arabidopsis thaliana]	2	WLAYGEIINGR	0.9999	0.999
27	1	E96640,gi|430947|gb|AAA18206.1|	1	21.6	4	7	0.45	PSI type III chlorophyll a/b-binding protein [imported] - Arabidopsis thaliana; )gi|4585882|gb|AAD25555.1|AC005850_12 (AC005850) PSI type III chlorophyll a/b-binding protein [Arabidopsis thaliana]; )gi|16649019|gb|AAL24361.1| (AY059879) PSI type III chlorophyll a/b-binding protein [Arabidopsis thaliana],(U01103) PSI type III chlorophyll a/b-binding protein [Arabidopsis thaliana]	2	FAMLGAAGAIAPEILGK	0.988	0.9198
27	1	E96640,gi|430947|gb|AAA18206.1|	1	21.6	4	7	0.45	PSI type III chlorophyll a/b-binding protein [imported] - Arabidopsis thaliana; )gi|4585882|gb|AAD25555.1|AC005850_12 (AC005850) PSI type III chlorophyll a/b-binding protein [Arabidopsis thaliana]; )gi|16649019|gb|AAL24361.1| (AY059879) PSI type III chlorophyll a/b-binding protein [Arabidopsis thaliana],(U01103) PSI type III chlorophyll a/b-binding protein [Arabidopsis thaliana]	1	QYFLGLEK	0.9821	0.884
28	1	EF1A_ARATH,F86214,gi|13430510|gb|AAK25877.1|AF360167_1,gi|15081765|gb|AAK82537.1|,gi|16323344|gb|AAL15385.1|,gi|17064954|gb|AAL32631.1|,gi|18086389|gb|AAL57653.1|,S08534	1	4.2	2	2	0.13	(P13905) ELONGATION FACTOR 1-ALPHA (EF-1-ALPHA).; )S06724 translation elongation factor eEF-1 alpha chain - Arabidopsis thaliana; )gi|1369927|emb|CAA34454.1| (X16431) elongation factor 1-alpha [Arabidopsis thaliana]; )gi|1369928|emb|CAA34455.1| (X16431) elongation factor 1-alpha [Arabidopsis thaliana]; )gi|1532172|gb|AAB07882.1| (U63815) EF-1alpha-A1 [Arabidopsis thaliana]; )gi|1532173|gb|AAB0788…	2	IGGIGTVPVGR	0.9998	0.999
28	1	EF1A_ARATH,F86214,gi|13430510|gb|AAK25877.1|AF360167_1,gi|15081765|gb|AAK82537.1|,gi|16323344|gb|AAL15385.1|,gi|17064954|gb|AAL32631.1|,gi|18086389|gb|AAL57653.1|,S08534	1	4.2	2	2	0.13	(P13905) ELONGATION FACTOR 1-ALPHA (EF-1-ALPHA).; )S06724 translation elongation factor eEF-1 alpha chain - Arabidopsis thaliana; )gi|1369927|emb|CAA34454.1| (X16431) elongation factor 1-alpha [Arabidopsis thaliana]; )gi|1369928|emb|CAA34455.1| (X16431) elongation factor 1-alpha [Arabidopsis thaliana]; )gi|1532172|gb|AAB07882.1| (U63815) EF-1alpha-A1 [Arabidopsis thaliana]; )gi|1532173|gb|AAB0788…	2	LPLQDVYK	0.9838	0.9375
29	1	EFTU_ARATH	1	9.7	2	3	0.22	(P17745) ELONGATION FACTOR TU, CHLOROPLAST PRECURSOR (EF-TU; )S09152 translation elongation factor EF-Tu precursor, chloroplast - Arabidopsis thaliana; )gi|22565|emb|CAA36498.1| (X52256) elongation factor Tu precursor [Arabidopsis thaliana]; )gi|5738381|emb|CAB45802.2| (AL080253) translation elongation factor EF-Tu precursor, chloroplast [Arabidopsis thaliana]; )gi|7268831|emb|CAB79036.1| (AL1615…	2	ILDEALAGDNVGLLLR	0.9998	0.999
29	1	EFTU_ARATH	1	9.7	2	3	0.22	(P17745) ELONGATION FACTOR TU, CHLOROPLAST PRECURSOR (EF-TU; )S09152 translation elongation factor EF-Tu precursor, chloroplast - Arabidopsis thaliana; )gi|22565|emb|CAA36498.1| (X52256) elongation factor Tu precursor [Arabidopsis thaliana]; )gi|5738381|emb|CAB45802.2| (AL080253) translation elongation factor EF-Tu precursor, chloroplast [Arabidopsis thaliana]; )gi|7268831|emb|CAB79036.1| (AL1615…	2	VGETVDLVGLR	0.9987	0.9929
29	1	EFTU_ARATH	1	9.7	2	3	0.22	(P17745) ELONGATION FACTOR TU, CHLOROPLAST PRECURSOR (EF-TU; )S09152 translation elongation factor EF-Tu precursor, chloroplast - Arabidopsis thaliana; )gi|22565|emb|CAA36498.1| (X52256) elongation factor Tu precursor [Arabidopsis thaliana]; )gi|5738381|emb|CAB45802.2| (AL080253) translation elongation factor EF-Tu precursor, chloroplast [Arabidopsis thaliana]; )gi|7268831|emb|CAB79036.1| (AL1615…	2	QTELPFLLAVEDVFSITGR	0.1823	0.1823
30	1	F84714	1	15	7	10	0.62	probable ftsH chloroplast proteinase [imported] - Arabidopsis thaliana; )gi|3201633|gb|AAC20729.1| (AC004669) putative ftsH chloroplast protease [Arabidopsis thaliana]; )gi|7650138|gb|AAF65925.1|AF135189_1 (AF135189) zinc dependent protease [Arabidopsis thaliana]	2	TPGFSGADLANLLNEAAILAGR	0.9999	0.999
30	1	F84714	1	15	7	10	0.62	probable ftsH chloroplast proteinase [imported] - Arabidopsis thaliana; )gi|3201633|gb|AAC20729.1| (AC004669) putative ftsH chloroplast protease [Arabidopsis thaliana]; )gi|7650138|gb|AAF65925.1|AF135189_1 (AF135189) zinc dependent protease [Arabidopsis thaliana]	2	GLTWFIPSDDPTLISK	0.9978	0.9843
30	1	F84714	1	15	7	10	0.62	probable ftsH chloroplast proteinase [imported] - Arabidopsis thaliana; )gi|3201633|gb|AAC20729.1| (AC004669) putative ftsH chloroplast protease [Arabidopsis thaliana]; )gi|7650138|gb|AAF65925.1|AF135189_1 (AF135189) zinc dependent protease [Arabidopsis thaliana]	2	LVEVLLEK	0.9975	0.982
30	1	F84714	1	15	7	10	0.62	probable ftsH chloroplast proteinase [imported] - Arabidopsis thaliana; )gi|3201633|gb|AAC20729.1| (AC004669) putative ftsH chloroplast protease [Arabidopsis thaliana]; )gi|7650138|gb|AAF65925.1|AF135189_1 (AF135189) zinc dependent protease [Arabidopsis thaliana]	2	VDLYENGTIAIVEAVSPELGNR	0.997	0.9791
30	1	F84714	1	15	7	10	0.62	probable ftsH chloroplast proteinase [imported] - Arabidopsis thaliana; )gi|3201633|gb|AAC20729.1| (AC004669) putative ftsH chloroplast protease [Arabidopsis thaliana]; )gi|7650138|gb|AAF65925.1|AF135189_1 (AF135189) zinc dependent protease [Arabidopsis thaliana]	2	AILSEFTEIPPENR	0.9962	0.9731
30	1	F84714	1	15	7	10	0.62	probable ftsH chloroplast proteinase [imported] - Arabidopsis thaliana; )gi|3201633|gb|AAC20729.1| (AC004669) putative ftsH chloroplast protease [Arabidopsis thaliana]; )gi|7650138|gb|AAF65925.1|AF135189_1 (AF135189) zinc dependent protease [Arabidopsis thaliana]	2	ADILDSALLR	0.9948	0.9635
30	1	F84714	1	15	7	10	0.62	probable ftsH chloroplast proteinase [imported] - Arabidopsis thaliana; )gi|3201633|gb|AAC20729.1| (AC004669) putative ftsH chloroplast protease [Arabidopsis thaliana]; )gi|7650138|gb|AAF65925.1|AF135189_1 (AF135189) zinc dependent protease [Arabidopsis thaliana]	2	GVLLIGPPGTGK	0.9918	0.944
31	1	F84730	1	7.1	7	8	0.47	probable myosin heavy chain [imported] - Arabidopsis thaliana; )gi|6598483|gb|AAC69932.2| (AC005700) putative myosin heavy chain [Arabidopsis thaliana]	2	SSAGELAAVQEELALSK	0.9999	0.999
31	1	F84730	1	7.1	7	8	0.47	probable myosin heavy chain [imported] - Arabidopsis thaliana; )gi|6598483|gb|AAC69932.2| (AC005700) putative myosin heavy chain [Arabidopsis thaliana]	2	VSSTEALIDELTQELEQK	0.9999	0.999
31	1	F84730	1	7.1	7	8	0.47	probable myosin heavy chain [imported] - Arabidopsis thaliana; )gi|6598483|gb|AAC69932.2| (AC005700) putative myosin heavy chain [Arabidopsis thaliana]	2	ISESENLLESIR	0.9983	0.9882
31	1	F84730	1	7.1	7	8	0.47	probable myosin heavy chain [imported] - Arabidopsis thaliana; )gi|6598483|gb|AAC69932.2| (AC005700) putative myosin heavy chain [Arabidopsis thaliana]	2	ESGDLAEVNLK	0.9873	0.9156
31	1	F84730	1	7.1	7	8	0.47	probable myosin heavy chain [imported] - Arabidopsis thaliana; )gi|6598483|gb|AAC69932.2| (AC005700) putative myosin heavy chain [Arabidopsis thaliana]	2	ELELELER	0.9791	0.867
31	1	F84730	1	7.1	7	8	0.47	probable myosin heavy chain [imported] - Arabidopsis thaliana; )gi|6598483|gb|AAC69932.2| (AC005700) putative myosin heavy chain [Arabidopsis thaliana]	2	SSSLEAALNIATENEK	0.9695	0.8154
31	1	F84730	1	7.1	7	8	0.47	probable myosin heavy chain [imported] - Arabidopsis thaliana; )gi|6598483|gb|AAC69932.2| (AC005700) putative myosin heavy chain [Arabidopsis thaliana]	2	ELLESLSK	0.299	0.299
32	1	F86149,gi|4101473|gb|AAD01191.1|	1	9.4	3	4	0.24	hypothetical protein AAF78418.1 [imported] - Arabidopsis thaliana,(AF003382) KEA1 [Arabidopsis thaliana]	2	LPTSEIANTINEFR	0.9998	0.999
32	1	F86149,gi|4101473|gb|AAD01191.1|	1	9.4	3	4	0.24	hypothetical protein AAF78418.1 [imported] - Arabidopsis thaliana,(AF003382) KEA1 [Arabidopsis thaliana]	3	AGATAVVPETLEPSLQLAAAVLAQAK	0.9991	0.9948
32	1	F86149,gi|4101473|gb|AAD01191.1|	1	9.4	3	4	0.24	hypothetical protein AAF78418.1 [imported] - Arabidopsis thaliana,(AF003382) KEA1 [Arabidopsis thaliana]	2	GGIGFQAIAEALGLAAVK	0.9961	0.9784
33	1	F86292,T52314	1	20.2	4	8	0.45	hypothetical protein AAF82152.1 [imported] - Arabidopsis thaliana; )gi|12083258|gb|AAG48788.1|AF332425_1 (AF332425) putative chlorophyll A-B binding protein [Arabidopsis thaliana]; )gi|17473665|gb|AAL38289.1| (AY065113) Lhcb6 protein [Arabidopsis thaliana],chlorophyll a/b-binding protein Lhcb6 [imported] - Arabidopsis thaliana; )gi|4741960|gb|AAD28777.1|AF134130_1 (AF134130) Lhcb6 protein [Arabid…	2	TAENFANYTGDQGYPGGR	0.9999	0.999
33	1	F86292,T52314	1	20.2	4	8	0.45	hypothetical protein AAF82152.1 [imported] - Arabidopsis thaliana; )gi|12083258|gb|AAG48788.1|AF332425_1 (AF332425) putative chlorophyll A-B binding protein [Arabidopsis thaliana]; )gi|17473665|gb|AAL38289.1| (AY065113) Lhcb6 protein [Arabidopsis thaliana],chlorophyll a/b-binding protein Lhcb6 [imported] - Arabidopsis thaliana; )gi|4741960|gb|AAD28777.1|AF134130_1 (AF134130) Lhcb6 protein [Arabid…	2	FFDPLGLAGK	0.9982	0.9869
33	1	F86292,T52314	1	20.2	4	8	0.45	hypothetical protein AAF82152.1 [imported] - Arabidopsis thaliana; )gi|12083258|gb|AAG48788.1|AF332425_1 (AF332425) putative chlorophyll A-B binding protein [Arabidopsis thaliana]; )gi|17473665|gb|AAL38289.1| (AY065113) Lhcb6 protein [Arabidopsis thaliana],chlorophyll a/b-binding protein Lhcb6 [imported] - Arabidopsis thaliana; )gi|4741960|gb|AAD28777.1|AF134130_1 (AF134130) Lhcb6 protein [Arabid…	2	DGVYEPDFEK	0.9928	0.9502
33	1	F86292,T52314	1	20.2	4	8	0.45	hypothetical protein AAF82152.1 [imported] - Arabidopsis thaliana; )gi|12083258|gb|AAG48788.1|AF332425_1 (AF332425) putative chlorophyll A-B binding protein [Arabidopsis thaliana]; )gi|17473665|gb|AAL38289.1| (AY065113) Lhcb6 protein [Arabidopsis thaliana],chlorophyll a/b-binding protein Lhcb6 [imported] - Arabidopsis thaliana; )gi|4741960|gb|AAD28777.1|AF134130_1 (AF134130) Lhcb6 protein [Arabid…	1	DPAFLK	0.7652	0.4652
33	1	F86292,T52314	1	20.2	4	8	0.45	hypothetical protein AAF82152.1 [imported] - Arabidopsis thaliana; )gi|12083258|gb|AAG48788.1|AF332425_1 (AF332425) putative chlorophyll A-B binding protein [Arabidopsis thaliana]; )gi|17473665|gb|AAL38289.1| (AY065113) Lhcb6 protein [Arabidopsis thaliana],chlorophyll a/b-binding protein Lhcb6 [imported] - Arabidopsis thaliana; )gi|4741960|gb|AAD28777.1|AF134130_1 (AF134130) Lhcb6 protein [Arabid…	1	TPLGALGL	0.1331	0.1331
34	1	F86333,gi|17065326|gb|AAL32817.1|	1	7.5	2	3	0.19	hypothetical protein AAF79911.1 [imported] - Arabidopsis thaliana,(AY062739) Unknown protein [Arabidopsis thaliana]	2	EGQSVGVIADGIDK	0.9998	0.999
34	1	F86333,gi|17065326|gb|AAL32817.1|	1	7.5	2	3	0.19	hypothetical protein AAF79911.1 [imported] - Arabidopsis thaliana,(AY062739) Unknown protein [Arabidopsis thaliana]	2	LVYTNDQGETVK	0.998	0.9919
35	1	F96693	1	16.4	8	14	0.73	hypothetical protein F1O19.5 [imported] - Arabidopsis thaliana; )gi|9755448|gb|AAF98209.1|AC007152_5 (AC007152) Unknown protein [Arabidopsis thaliana]	2	DSVFPNSDSFLTGQTNVVER	0.9999	0.999
35	1	F96693	1	16.4	8	14	0.73	hypothetical protein F1O19.5 [imported] - Arabidopsis thaliana; )gi|9755448|gb|AAF98209.1|AC007152_5 (AC007152) Unknown protein [Arabidopsis thaliana]	2	FANAVVINK	0.9999	0.999
35	1	F96693	1	16.4	8	14	0.73	hypothetical protein F1O19.5 [imported] - Arabidopsis thaliana; )gi|9755448|gb|AAF98209.1|AC007152_5 (AC007152) Unknown protein [Arabidopsis thaliana]	2	TVSIDFISSPEVNFFK	0.9999	0.999
35	1	F96693	1	16.4	8	14	0.73	hypothetical protein F1O19.5 [imported] - Arabidopsis thaliana; )gi|9755448|gb|AAF98209.1|AC007152_5 (AC007152) Unknown protein [Arabidopsis thaliana]	2	TFASGILVPK	0.999	0.9927
35	1	F96693	1	16.4	8	14	0.73	hypothetical protein F1O19.5 [imported] - Arabidopsis thaliana; )gi|9755448|gb|AAF98209.1|AC007152_5 (AC007152) Unknown protein [Arabidopsis thaliana]	2	TYTSLSGVLISVENAAYLR	0.9977	0.9839
35	1	F96693	1	16.4	8	14	0.73	hypothetical protein F1O19.5 [imported] - Arabidopsis thaliana; )gi|9755448|gb|AAF98209.1|AC007152_5 (AC007152) Unknown protein [Arabidopsis thaliana]	2	IEETIGNIR	0.9963	0.9743
35	1	F96693	1	16.4	8	14	0.73	hypothetical protein F1O19.5 [imported] - Arabidopsis thaliana; )gi|9755448|gb|AAF98209.1|AC007152_5 (AC007152) Unknown protein [Arabidopsis thaliana]	2	QVDFLVISK	0.9347	0.6655
35	1	F96693	1	16.4	8	14	0.73	hypothetical protein F1O19.5 [imported] - Arabidopsis thaliana; )gi|9755448|gb|AAF98209.1|AC007152_5 (AC007152) Unknown protein [Arabidopsis thaliana]	2	NGPTFVFQFLGK	0.4339	0.4339
35	1	F96693	1	16.4	8	14	0.73	hypothetical protein F1O19.5 [imported] - Arabidopsis thaliana; )gi|9755448|gb|AAF98209.1|AC007152_5 (AC007152) Unknown protein [Arabidopsis thaliana]	2	APTSTPGTPSTIAQAPSGQTR	0.3109	0.3109
36	1	F96720	1	16.1	3	3	0.22	unknown protein, 58197-59415 [imported] - Arabidopsis thaliana; )gi|12325226|gb|AAG52556.1|AC010675_4 (AC010675) unknown protein; 58197-59415 [Arabidopsis thaliana]	2	LDLDSTFEQK	0.9999	0.999
36	1	F96720	1	16.1	3	3	0.22	unknown protein, 58197-59415 [imported] - Arabidopsis thaliana; )gi|12325226|gb|AAG52556.1|AC010675_4 (AC010675) unknown protein; 58197-59415 [Arabidopsis thaliana]	2	NSVLAFSESVPGTSSK	0.9999	0.999
36	1	F96720	1	16.1	3	3	0.22	unknown protein, 58197-59415 [imported] - Arabidopsis thaliana; )gi|12325226|gb|AAG52556.1|AC010675_4 (AC010675) unknown protein; 58197-59415 [Arabidopsis thaliana]	2	ALAESAQDAFYK	0.9986	0.9898
36	1	F96720	1	16.1	3	3	0.22	unknown protein, 58197-59415 [imported] - Arabidopsis thaliana; )gi|12325226|gb|AAG52556.1|AC010675_4 (AC010675) unknown protein; 58197-59415 [Arabidopsis thaliana]	2	QAIVDGLR	0.9277	0.6409
37	1	G3PA_ARATH,gi|11994300|dbj|BAB01730.1|,gi|166702|gb|AAD10209.1|	1	17.1	4	5	0.25	(P25856) GLYCERALDEHYDE 3-PHOSPHATE DEHYDROGENASE A, CHLORO; )JQ1285 glyceraldehyde-3-phosphate dehydrogenase (NADP+) (phosphorylating) (EC 1.2.1.13) A precursor, chloroplast - Arabidopsis thaliana; )gi|166704|gb|AAA32793.1| (M64117) glyceraldehyde 3-phosphate dehydrogenase [Arabidopsis thaliana]; )gi|1402885|emb|CAA66816.1| (X98130) glyceraldehyde-3-phosphate dehydrogenase (NADP+) (phosphorylati…	2	TFAEEVNAAFR	0.9999	0.999
37	1	G3PA_ARATH,gi|11994300|dbj|BAB01730.1|,gi|166702|gb|AAD10209.1|	1	17.1	4	5	0.25	(P25856) GLYCERALDEHYDE 3-PHOSPHATE DEHYDROGENASE A, CHLORO; )JQ1285 glyceraldehyde-3-phosphate dehydrogenase (NADP+) (phosphorylating) (EC 1.2.1.13) A precursor, chloroplast - Arabidopsis thaliana; )gi|166704|gb|AAA32793.1| (M64117) glyceraldehyde 3-phosphate dehydrogenase [Arabidopsis thaliana]; )gi|1402885|emb|CAA66816.1| (X98130) glyceraldehyde-3-phosphate dehydrogenase (NADP+) (phosphorylati…	3	YDSTLGIFDADVKPSGETAISVDGK	0.9988	0.9914
37	1	G3PA_ARATH,gi|11994300|dbj|BAB01730.1|,gi|166702|gb|AAD10209.1|	1	17.1	4	5	0.25	(P25856) GLYCERALDEHYDE 3-PHOSPHATE DEHYDROGENASE A, CHLORO; )JQ1285 glyceraldehyde-3-phosphate dehydrogenase (NADP+) (phosphorylating) (EC 1.2.1.13) A precursor, chloroplast - Arabidopsis thaliana; )gi|166704|gb|AAA32793.1| (M64117) glyceraldehyde 3-phosphate dehydrogenase [Arabidopsis thaliana]; )gi|1402885|emb|CAA66816.1| (X98130) glyceraldehyde-3-phosphate dehydrogenase (NADP+) (phosphorylati…	2	DSPLDIIAINDTGGVK	0.9827	0.8877
37	1	G3PA_ARATH,gi|11994300|dbj|BAB01730.1|,gi|166702|gb|AAD10209.1|	1	17.1	4	5	0.25	(P25856) GLYCERALDEHYDE 3-PHOSPHATE DEHYDROGENASE A, CHLORO; )JQ1285 glyceraldehyde-3-phosphate dehydrogenase (NADP+) (phosphorylating) (EC 1.2.1.13) A precursor, chloroplast - Arabidopsis thaliana; )gi|166704|gb|AAA32793.1| (M64117) glyceraldehyde 3-phosphate dehydrogenase [Arabidopsis thaliana]; )gi|1402885|emb|CAA66816.1| (X98130) glyceraldehyde-3-phosphate dehydrogenase (NADP+) (phosphorylati…	2	IIQVVSNR	0.971	0.8233
38	1	G85098,gi|18491181|gb|AAL69493.1|	1	29.5	6	12	0.71	H+-transporting ATP synthase-like protein [imported] - Arabidopsis thaliana; )gi|7267660|emb|CAB78088.1| (AL161515) H+-transporting ATP synthase-like protein [Arabidopsis thaliana]; )gi|7321084|emb|CAB82132.1| (AL161831) H+-transporting ATP synthase-like protein [Arabidopsis thaliana]; )gi|17473800|gb|AAL38334.1| (AY065158) H+-transporting ATP synthase-like protein [Arabidopsis thaliana],(AY07452…	1	EFELVYNK	0.9999	0.999
38	1	G85098,gi|18491181|gb|AAL69493.1|	1	29.5	6	12	0.71	H+-transporting ATP synthase-like protein [imported] - Arabidopsis thaliana; )gi|7267660|emb|CAB78088.1| (AL161515) H+-transporting ATP synthase-like protein [Arabidopsis thaliana]; )gi|7321084|emb|CAB82132.1| (AL161831) H+-transporting ATP synthase-like protein [Arabidopsis thaliana]; )gi|17473800|gb|AAL38334.1| (AY065158) H+-transporting ATP synthase-like protein [Arabidopsis thaliana],(AY07452…	2	LEAPQLAQIAK	0.9999	0.999
38	1	G85098,gi|18491181|gb|AAL69493.1|	1	29.5	6	12	0.71	H+-transporting ATP synthase-like protein [imported] - Arabidopsis thaliana; )gi|7267660|emb|CAB78088.1| (AL161515) H+-transporting ATP synthase-like protein [Arabidopsis thaliana]; )gi|7321084|emb|CAB82132.1| (AL161831) H+-transporting ATP synthase-like protein [Arabidopsis thaliana]; )gi|17473800|gb|AAL38334.1| (AY065158) H+-transporting ATP synthase-like protein [Arabidopsis thaliana],(AY07452…	2	LEQVFSDPQVLNFFANPTITVEK	0.9999	0.999
38	1	G85098,gi|18491181|gb|AAL69493.1|	1	29.5	6	12	0.71	H+-transporting ATP synthase-like protein [imported] - Arabidopsis thaliana; )gi|7267660|emb|CAB78088.1| (AL161515) H+-transporting ATP synthase-like protein [Arabidopsis thaliana]; )gi|7321084|emb|CAB82132.1| (AL161831) H+-transporting ATP synthase-like protein [Arabidopsis thaliana]; )gi|17473800|gb|AAL38334.1| (AY065158) H+-transporting ATP synthase-like protein [Arabidopsis thaliana],(AY07452…	2	LTDTQLAEVR	0.9999	0.999
38	1	G85098,gi|18491181|gb|AAL69493.1|	1	29.5	6	12	0.71	H+-transporting ATP synthase-like protein [imported] - Arabidopsis thaliana; )gi|7267660|emb|CAB78088.1| (AL161515) H+-transporting ATP synthase-like protein [Arabidopsis thaliana]; )gi|7321084|emb|CAB82132.1| (AL161831) H+-transporting ATP synthase-like protein [Arabidopsis thaliana]; )gi|17473800|gb|AAL38334.1| (AY065158) H+-transporting ATP synthase-like protein [Arabidopsis thaliana],(AY07452…	2	INIVTEIVK	0.9967	0.9768
38	1	G85098,gi|18491181|gb|AAL69493.1|	1	29.5	6	12	0.71	H+-transporting ATP synthase-like protein [imported] - Arabidopsis thaliana; )gi|7267660|emb|CAB78088.1| (AL161515) H+-transporting ATP synthase-like protein [Arabidopsis thaliana]; )gi|7321084|emb|CAB82132.1| (AL161831) H+-transporting ATP synthase-like protein [Arabidopsis thaliana]; )gi|17473800|gb|AAL38334.1| (AY065158) H+-transporting ATP synthase-like protein [Arabidopsis thaliana],(AY07452…	2	QVIDDIVK	0.9284	0.6434
39	1	G96694,gi|11762156|gb|AAG40356.1|AF325004_1,gi|13926229|gb|AAK49590.1|AF372874_1,gi|295792|emb|CAA31948.1|,RBS1_ARATH	1	26.4	4	6	0.3	hypothetical protein F5A8.1 [imported] - Arabidopsis thaliana; )gi|11762170|gb|AAG40363.1|AF325011_1 (AF325011) 000C10C11 [Arabidopsis thaliana]; )gi|4204274|gb|AAD10655.1| (AC004146) ribulose bisphosphate carboxylase, small subunit [Arabidopsis thaliana]; )gi|15294200|gb|AAK95277.1|AF410291_1 (AF410291) F1O19.10/F1O19.10 [Arabidopsis thaliana]; )gi|15451002|gb|AAK96772.1| (AY054581) ribulose bis…	2	FETLSYLPDLTDSELAK	0.9989	0.9918
39	1	G96694,gi|11762156|gb|AAG40356.1|AF325004_1,gi|13926229|gb|AAK49590.1|AF372874_1,gi|295792|emb|CAA31948.1|,RBS1_ARATH	1	26.4	4	6	0.3	hypothetical protein F5A8.1 [imported] - Arabidopsis thaliana; )gi|11762170|gb|AAG40363.1|AF325011_1 (AF325011) 000C10C11 [Arabidopsis thaliana]; )gi|4204274|gb|AAD10655.1| (AC004146) ribulose bisphosphate carboxylase, small subunit [Arabidopsis thaliana]; )gi|15294200|gb|AAK95277.1|AF410291_1 (AF410291) F1O19.10/F1O19.10 [Arabidopsis thaliana]; )gi|15451002|gb|AAK96772.1| (AY054581) ribulose bis…	2	KFETLSYLPDLTDSELAK	0.9969	0.9784
39	1	G96694,gi|11762156|gb|AAG40356.1|AF325004_1,gi|13926229|gb|AAK49590.1|AF372874_1,gi|295792|emb|CAA31948.1|,RBS1_ARATH	1	26.4	4	6	0.3	hypothetical protein F5A8.1 [imported] - Arabidopsis thaliana; )gi|11762170|gb|AAG40363.1|AF325011_1 (AF325011) 000C10C11 [Arabidopsis thaliana]; )gi|4204274|gb|AAD10655.1| (AC004146) ribulose bisphosphate carboxylase, small subunit [Arabidopsis thaliana]; )gi|15294200|gb|AAK95277.1|AF410291_1 (AF410291) F1O19.10/F1O19.10 [Arabidopsis thaliana]; )gi|15451002|gb|AAK96772.1| (AY054581) ribulose bis…	3	KFETLSYLPDLTDSELAK	0.9217	0.6217
39	1	G96694,gi|11762156|gb|AAG40356.1|AF325004_1,gi|13926229|gb|AAK49590.1|AF372874_1,gi|295792|emb|CAA31948.1|,RBS1_ARATH	1	26.4	4	6	0.3	hypothetical protein F5A8.1 [imported] - Arabidopsis thaliana; )gi|11762170|gb|AAG40363.1|AF325011_1 (AF325011) 000C10C11 [Arabidopsis thaliana]; )gi|4204274|gb|AAD10655.1| (AC004146) ribulose bisphosphate carboxylase, small subunit [Arabidopsis thaliana]; )gi|15294200|gb|AAK95277.1|AF410291_1 (AF410291) F1O19.10/F1O19.10 [Arabidopsis thaliana]; )gi|15451002|gb|AAK96772.1| (AY054581) ribulose bis…	2	EVDYLIR	0.7915	0.4915
39	1	G96694,gi|11762156|gb|AAG40356.1|AF325004_1,gi|13926229|gb|AAK49590.1|AF372874_1,gi|295792|emb|CAA31948.1|,RBS1_ARATH	1	26.4	4	6	0.3	hypothetical protein F5A8.1 [imported] - Arabidopsis thaliana; )gi|11762170|gb|AAG40363.1|AF325011_1 (AF325011) 000C10C11 [Arabidopsis thaliana]; )gi|4204274|gb|AAD10655.1| (AC004146) ribulose bisphosphate carboxylase, small subunit [Arabidopsis thaliana]; )gi|15294200|gb|AAK95277.1|AF410291_1 (AF410291) F1O19.10/F1O19.10 [Arabidopsis thaliana]; )gi|15451002|gb|AAK96772.1| (AY054581) ribulose bis…	1	IIGFDNTR	0.325	0.325
40	1	G96733	1	6.4	2	2	0.14	auxin transport protein [imported] - Arabidopsis thaliana; )gi|5817301|gb|AAD52695.1|AF087818_1 (AF087818) auxin transport protein [Arabidopsis thaliana]; )gi|5902405|gb|AAD55507.1|AC008148_17 (AC008148) auxin transport protein [Arabidopsis thaliana]	2	AGLNVFGGAPDNDQGGR	0.998	0.9886
40	1	G96733	1	6.4	2	2	0.14	auxin transport protein [imported] - Arabidopsis thaliana; )gi|5817301|gb|AAD52695.1|AF087818_1 (AF087818) auxin transport protein [Arabidopsis thaliana]; )gi|5902405|gb|AAD55507.1|AC008148_17 (AC008148) auxin transport protein [Arabidopsis thaliana]	2	DVNTNQQTTLPTGGK	0.9815	0.903
40	1	G96733	1	6.4	2	2	0.14	auxin transport protein [imported] - Arabidopsis thaliana; )gi|5817301|gb|AAD52695.1|AF087818_1 (AF087818) auxin transport protein [Arabidopsis thaliana]; )gi|5902405|gb|AAD55507.1|AC008148_17 (AC008148) auxin transport protein [Arabidopsis thaliana]	2	FIAADTLQK	0.197	0.197
41	1	H86427	1	13	7	10	0.58	unknown protein [imported] - Arabidopsis thaliana; )gi|12322128|gb|AAG51102.1|AC025295_10 (AC025295) unknown protein [Arabidopsis thaliana]; )gi|14334838|gb|AAK59597.1| (AY035092) unknown protein [Arabidopsis thaliana]; )gi|17104683|gb|AAL34230.1| (AY063056) unknown protein [Arabidopsis thaliana]	2	QVDSIEYYTELINESVAK	0.9999	0.999
41	1	H86427	1	13	7	10	0.58	unknown protein [imported] - Arabidopsis thaliana; )gi|12322128|gb|AAG51102.1|AC025295_10 (AC025295) unknown protein [Arabidopsis thaliana]; )gi|14334838|gb|AAK59597.1| (AY035092) unknown protein [Arabidopsis thaliana]; )gi|17104683|gb|AAL34230.1| (AY063056) unknown protein [Arabidopsis thaliana]	2	WTVTEAPEPR	0.9988	0.9916
41	1	H86427	1	13	7	10	0.58	unknown protein [imported] - Arabidopsis thaliana; )gi|12322128|gb|AAG51102.1|AC025295_10 (AC025295) unknown protein [Arabidopsis thaliana]; )gi|14334838|gb|AAK59597.1| (AY035092) unknown protein [Arabidopsis thaliana]; )gi|17104683|gb|AAL34230.1| (AY063056) unknown protein [Arabidopsis thaliana]	2	AEAILAATNNRPTNK	0.9933	0.9537
41	1	H86427	1	13	7	10	0.58	unknown protein [imported] - Arabidopsis thaliana; )gi|12322128|gb|AAG51102.1|AC025295_10 (AC025295) unknown protein [Arabidopsis thaliana]; )gi|14334838|gb|AAK59597.1| (AY035092) unknown protein [Arabidopsis thaliana]; )gi|17104683|gb|AAL34230.1| (AY063056) unknown protein [Arabidopsis thaliana]	2	SGNAPIYYPNR	0.9781	0.8614
41	1	H86427	1	13	7	10	0.58	unknown protein [imported] - Arabidopsis thaliana; )gi|12322128|gb|AAG51102.1|AC025295_10 (AC025295) unknown protein [Arabidopsis thaliana]; )gi|14334838|gb|AAK59597.1| (AY035092) unknown protein [Arabidopsis thaliana]; )gi|17104683|gb|AAL34230.1| (AY063056) unknown protein [Arabidopsis thaliana]	2	YQDFNAIAGV	0.937	0.6741
41	1	H86427	1	13	7	10	0.58	unknown protein [imported] - Arabidopsis thaliana; )gi|12322128|gb|AAG51102.1|AC025295_10 (AC025295) unknown protein [Arabidopsis thaliana]; )gi|14334838|gb|AAK59597.1| (AY035092) unknown protein [Arabidopsis thaliana]; )gi|17104683|gb|AAL34230.1| (AY063056) unknown protein [Arabidopsis thaliana]	2	QSPDLEEIFR	0.9356	0.6688
41	1	H86427	1	13	7	10	0.58	unknown protein [imported] - Arabidopsis thaliana; )gi|12322128|gb|AAG51102.1|AC025295_10 (AC025295) unknown protein [Arabidopsis thaliana]; )gi|14334838|gb|AAK59597.1| (AY035092) unknown protein [Arabidopsis thaliana]; )gi|17104683|gb|AAL34230.1| (AY063056) unknown protein [Arabidopsis thaliana]	2	VYVPSYESYGR	0.7962	0.4962
41	1	H86427	1	13	7	10	0.58	unknown protein [imported] - Arabidopsis thaliana; )gi|12322128|gb|AAG51102.1|AC025295_10 (AC025295) unknown protein [Arabidopsis thaliana]; )gi|14334838|gb|AAK59597.1| (AY035092) unknown protein [Arabidopsis thaliana]; )gi|17104683|gb|AAL34230.1| (AY063056) unknown protein [Arabidopsis thaliana]	2	EIYPETFYR	0.1802	0.1802
42	1	H96589	1	18.2	2	5	0.25	hypothetical protein T22H22.19 [imported] - Arabidopsis thaliana; )gi|3776572|gb|AAC64889.1| (AC005388) ESTs gb|R65052, gb|AA712146, gb|H76533, gb|H76282, gb|AA650771, gb|H76287, gb|AA650887, gb|N37383, gb|Z29721 and gb|Z29722 come from this gene. [Arabidopsis thaliana]; )gi|17064782|gb|AAL32545.1| (AY062467) Unknown protein [Arabidopsis thaliana]; )gi|14030683|gb|AAK53016.1|AF375432_1 (AF375432)…	2	LVAAIDGQPDPGGPTVK	0.9976	0.9904
42	1	H96589	1	18.2	2	5	0.25	hypothetical protein T22H22.19 [imported] - Arabidopsis thaliana; )gi|3776572|gb|AAC64889.1| (AC005388) ESTs gb|R65052, gb|AA712146, gb|H76533, gb|H76282, gb|AA650771, gb|H76287, gb|AA650887, gb|N37383, gb|Z29721 and gb|Z29722 come from this gene. [Arabidopsis thaliana]; )gi|17064782|gb|AAL32545.1| (AY062467) Unknown protein [Arabidopsis thaliana]; )gi|14030683|gb|AAK53016.1|AF375432_1 (AF375432)…	3	EGAITGGPAFIEAVGENILDATVSENLPVLATDEK	0.9941	0.9765
43	1	gi|9758281|dbj|BAB08805.1|,KAD_ARATH	1	10.2	2	4	0.21	(O82514) ADENYLATE KINASE (EC 2.7.4.3) (ATP-AMP TRANSPHOSPH; )gi|3746809|gb|AAC78478.1| (AF082882) adenylate kinase [Arabidopsis thaliana],(AB007649) adenylate kinase [Arabidopsis thaliana]; )gi|14532642|gb|AAK64049.1| (AY039945) putative adenylate kinase [Arabidopsis thaliana]	2	TPGVDDITGEPLIQR	0.9974	0.9895
43	1	gi|9758281|dbj|BAB08805.1|,KAD_ARATH	1	10.2	2	4	0.21	(O82514) ADENYLATE KINASE (EC 2.7.4.3) (ATP-AMP TRANSPHOSPH; )gi|3746809|gb|AAC78478.1| (AF082882) adenylate kinase [Arabidopsis thaliana],(AB007649) adenylate kinase [Arabidopsis thaliana]; )gi|14532642|gb|AAK64049.1| (AY039945) putative adenylate kinase [Arabidopsis thaliana]	2	AVLTNIQAEK	0.9925	0.9704
44	1	gi|17065070|gb|AAL32689.1|,LOXC_ARATH,T47454	1	6	4	4	0.27	(P38418) LIPOXYGENASE, CHLOROPLAST PRECURSOR (EC 1.13.11.12; )JQ2391 lipoxygenase (EC 1.13.11.12) Lox2 - Arabidopsis thaliana; )gi|431258|gb|AAA32749.1| (L23968) lipoxygenase [Arabidopsis thaliana],lipoxygenase AtLOX2 - Arabidopsis thaliana; )gi|6911852|emb|CAB72152.1| (AL138649) lipoxygenase AtLOX2 [Arabidopsis thaliana],(AY062611) lipoxygenase AtLOX2 [Arabidopsis thaliana]	2	ALGEAQDDILQFDAPVLINR	0.9999	0.999
44	1	gi|17065070|gb|AAL32689.1|,LOXC_ARATH,T47454	1	6	4	4	0.27	(P38418) LIPOXYGENASE, CHLOROPLAST PRECURSOR (EC 1.13.11.12; )JQ2391 lipoxygenase (EC 1.13.11.12) Lox2 - Arabidopsis thaliana; )gi|431258|gb|AAA32749.1| (L23968) lipoxygenase [Arabidopsis thaliana],lipoxygenase AtLOX2 - Arabidopsis thaliana; )gi|6911852|emb|CAB72152.1| (AL138649) lipoxygenase AtLOX2 [Arabidopsis thaliana],(AY062611) lipoxygenase AtLOX2 [Arabidopsis thaliana]	2	AIQNLFEEGIQLPK	0.9999	0.999
44	1	gi|17065070|gb|AAL32689.1|,LOXC_ARATH,T47454	1	6	4	4	0.27	(P38418) LIPOXYGENASE, CHLOROPLAST PRECURSOR (EC 1.13.11.12; )JQ2391 lipoxygenase (EC 1.13.11.12) Lox2 - Arabidopsis thaliana; )gi|431258|gb|AAA32749.1| (L23968) lipoxygenase [Arabidopsis thaliana],lipoxygenase AtLOX2 - Arabidopsis thaliana; )gi|6911852|emb|CAB72152.1| (AL138649) lipoxygenase AtLOX2 [Arabidopsis thaliana],(AY062611) lipoxygenase AtLOX2 [Arabidopsis thaliana]	2	YGGEFYVPR	0.9983	0.9878
44	1	gi|17065070|gb|AAL32689.1|,LOXC_ARATH,T47454	1	6	4	4	0.27	(P38418) LIPOXYGENASE, CHLOROPLAST PRECURSOR (EC 1.13.11.12; )JQ2391 lipoxygenase (EC 1.13.11.12) Lox2 - Arabidopsis thaliana; )gi|431258|gb|AAA32749.1| (L23968) lipoxygenase [Arabidopsis thaliana],lipoxygenase AtLOX2 - Arabidopsis thaliana; )gi|6911852|emb|CAB72152.1| (AL138649) lipoxygenase AtLOX2 [Arabidopsis thaliana],(AY062611) lipoxygenase AtLOX2 [Arabidopsis thaliana]	2	ITVEDYAQR	0.9971	0.9796
45	1	MFP1_ARATH	1	6.3	3	3	0.21	(Q9LW85) MAR BINDING FILAMENT-LIKE PROTEIN 1.; )gi|9294447|dbj|BAB02666.1| (AB012247) MAR-binding protein MFP1 [Arabidopsis thaliana]	2	AAEETIESLK	0.9988	0.9913
45	1	MFP1_ARATH	1	6.3	3	3	0.21	(Q9LW85) MAR BINDING FILAMENT-LIKE PROTEIN 1.; )gi|9294447|dbj|BAB02666.1| (AB012247) MAR-binding protein MFP1 [Arabidopsis thaliana]	2	LTSETQAAADAELISR	0.9978	0.9841
45	1	MFP1_ARATH	1	6.3	3	3	0.21	(Q9LW85) MAR BINDING FILAMENT-LIKE PROTEIN 1.; )gi|9294447|dbj|BAB02666.1| (AB012247) MAR-binding protein MFP1 [Arabidopsis thaliana]	2	SLETDLEEAVK	0.9961	0.9728
45	1	MFP1_ARATH	1	6.3	3	3	0.21	(Q9LW85) MAR BINDING FILAMENT-LIKE PROTEIN 1.; )gi|9294447|dbj|BAB02666.1| (AB012247) MAR-binding protein MFP1 [Arabidopsis thaliana]	2	INLLSLELK	0.1755	0.1755
46	1	gi|166746|gb|AAA32813.1|,PMA1_ARATH,PXMUP1	1	18.5	6	15	1.14	(P20649) ATPASE 1, PLASMA MEMBRANE-TYPE (EC 3.6.3.6) (PROTO,H+-transporting ATPase (EC 3.6.1.35) type 1, plasma membrane - Arabidopsis thaliana; )gi|3004557|gb|AAC09030.1| (AC003673) plasma membrane proton ATPase (PMA) [Arabidopsis thaliana],(M24107) plasma membrane proton pump H+ ATPase [Arabidopsis thaliana]	2	ADIGIAVADATDAAR	0.9999	0.999
46	1	gi|166746|gb|AAA32813.1|,PMA1_ARATH,PXMUP1	1	18.5	6	15	1.14	(P20649) ATPASE 1, PLASMA MEMBRANE-TYPE (EC 3.6.3.6) (PROTO,H+-transporting ATPase (EC 3.6.1.35) type 1, plasma membrane - Arabidopsis thaliana; )gi|3004557|gb|AAC09030.1| (AC003673) plasma membrane proton ATPase (PMA) [Arabidopsis thaliana],(M24107) plasma membrane proton pump H+ ATPase [Arabidopsis thaliana]	2	DSNIASIPVEELIEK	0.9999	0.999
46	1	gi|166746|gb|AAA32813.1|,PMA1_ARATH,PXMUP1	1	18.5	6	15	1.14	(P20649) ATPASE 1, PLASMA MEMBRANE-TYPE (EC 3.6.3.6) (PROTO,H+-transporting ATPase (EC 3.6.1.35) type 1, plasma membrane - Arabidopsis thaliana; )gi|3004557|gb|AAC09030.1| (AC003673) plasma membrane proton ATPase (PMA) [Arabidopsis thaliana],(M24107) plasma membrane proton pump H+ ATPase [Arabidopsis thaliana]	2	GAPEQILDLANAR	0.9999	0.999
46	1	gi|166746|gb|AAA32813.1|,PMA1_ARATH,PXMUP1	1	18.5	6	15	1.14	(P20649) ATPASE 1, PLASMA MEMBRANE-TYPE (EC 3.6.3.6) (PROTO,H+-transporting ATPase (EC 3.6.1.35) type 1, plasma membrane - Arabidopsis thaliana; )gi|3004557|gb|AAC09030.1| (AC003673) plasma membrane proton ATPase (PMA) [Arabidopsis thaliana],(M24107) plasma membrane proton pump H+ ATPase [Arabidopsis thaliana]	2	IPIEEVFQQLK	0.9999	0.999
46	1	gi|166746|gb|AAA32813.1|,PMA1_ARATH,PXMUP1	1	18.5	6	15	1.14	(P20649) ATPASE 1, PLASMA MEMBRANE-TYPE (EC 3.6.3.6) (PROTO,H+-transporting ATPase (EC 3.6.1.35) type 1, plasma membrane - Arabidopsis thaliana; )gi|3004557|gb|AAC09030.1| (AC003673) plasma membrane proton ATPase (PMA) [Arabidopsis thaliana],(M24107) plasma membrane proton pump H+ ATPase [Arabidopsis thaliana]	2	LGDIIPADAR	0.9979	0.9851
46	1	gi|166746|gb|AAA32813.1|,PMA1_ARATH,PXMUP1	1	18.5	6	15	1.14	(P20649) ATPASE 1, PLASMA MEMBRANE-TYPE (EC 3.6.3.6) (PROTO,H+-transporting ATPase (EC 3.6.1.35) type 1, plasma membrane - Arabidopsis thaliana; )gi|3004557|gb|AAC09030.1| (AC003673) plasma membrane proton ATPase (PMA) [Arabidopsis thaliana],(M24107) plasma membrane proton pump H+ ATPase [Arabidopsis thaliana]	2	ELSEIAEQAK	0.9974	0.9817
46	1	gi|166746|gb|AAA32813.1|,PMA1_ARATH,PXMUP1	1	18.5	6	15	1.14	(P20649) ATPASE 1, PLASMA MEMBRANE-TYPE (EC 3.6.3.6) (PROTO,H+-transporting ATPase (EC 3.6.1.35) type 1, plasma membrane - Arabidopsis thaliana; )gi|3004557|gb|AAC09030.1| (AC003673) plasma membrane proton ATPase (PMA) [Arabidopsis thaliana],(M24107) plasma membrane proton pump H+ ATPase [Arabidopsis thaliana]	2	AWASLFDNR	0.9966	0.9763
46	1	gi|166746|gb|AAA32813.1|,PMA1_ARATH,PXMUP1	1	18.5	6	15	1.14	(P20649) ATPASE 1, PLASMA MEMBRANE-TYPE (EC 3.6.3.6) (PROTO,H+-transporting ATPase (EC 3.6.1.35) type 1, plasma membrane - Arabidopsis thaliana; )gi|3004557|gb|AAC09030.1| (AC003673) plasma membrane proton ATPase (PMA) [Arabidopsis thaliana],(M24107) plasma membrane proton pump H+ ATPase [Arabidopsis thaliana]	2	ESPGGPWEFVGLLPLFDPPR	0.9966	0.976
46	1	gi|166746|gb|AAA32813.1|,PMA1_ARATH,PXMUP1	1	18.5	6	15	1.14	(P20649) ATPASE 1, PLASMA MEMBRANE-TYPE (EC 3.6.3.6) (PROTO,H+-transporting ATPase (EC 3.6.1.35) type 1, plasma membrane - Arabidopsis thaliana; )gi|3004557|gb|AAC09030.1| (AC003673) plasma membrane proton ATPase (PMA) [Arabidopsis thaliana],(M24107) plasma membrane proton pump H+ ATPase [Arabidopsis thaliana]	2	VDQSALTGESLPVTK	0.9959	0.9715
46	1	gi|166746|gb|AAA32813.1|,PMA1_ARATH,PXMUP1	1	18.5	6	15	1.14	(P20649) ATPASE 1, PLASMA MEMBRANE-TYPE (EC 3.6.3.6) (PROTO,H+-transporting ATPase (EC 3.6.1.35) type 1, plasma membrane - Arabidopsis thaliana; )gi|3004557|gb|AAC09030.1| (AC003673) plasma membrane proton ATPase (PMA) [Arabidopsis thaliana],(M24107) plasma membrane proton pump H+ ATPase [Arabidopsis thaliana]	2	ADGFAGVFPEHK	0.9953	0.967
46	1	gi|166746|gb|AAA32813.1|,PMA1_ARATH,PXMUP1	1	18.5	6	15	1.14	(P20649) ATPASE 1, PLASMA MEMBRANE-TYPE (EC 3.6.3.6) (PROTO,H+-transporting ATPase (EC 3.6.1.35) type 1, plasma membrane - Arabidopsis thaliana; )gi|3004557|gb|AAC09030.1| (AC003673) plasma membrane proton ATPase (PMA) [Arabidopsis thaliana],(M24107) plasma membrane proton pump H+ ATPase [Arabidopsis thaliana]	2	KADIGIAVADATDAAR	0.9897	0.9302
46	1	gi|166746|gb|AAA32813.1|,PMA1_ARATH,PXMUP1	1	18.5	6	15	1.14	(P20649) ATPASE 1, PLASMA MEMBRANE-TYPE (EC 3.6.3.6) (PROTO,H+-transporting ATPase (EC 3.6.1.35) type 1, plasma membrane - Arabidopsis thaliana; )gi|3004557|gb|AAC09030.1| (AC003673) plasma membrane proton ATPase (PMA) [Arabidopsis thaliana],(M24107) plasma membrane proton pump H+ ATPase [Arabidopsis thaliana]	1	ELSEIAEQAK	0.988	0.9196
46	1	gi|166746|gb|AAA32813.1|,PMA1_ARATH,PXMUP1	1	18.5	6	15	1.14	(P20649) ATPASE 1, PLASMA MEMBRANE-TYPE (EC 3.6.3.6) (PROTO,H+-transporting ATPase (EC 3.6.1.35) type 1, plasma membrane - Arabidopsis thaliana; )gi|3004557|gb|AAC09030.1| (AC003673) plasma membrane proton ATPase (PMA) [Arabidopsis thaliana],(M24107) plasma membrane proton pump H+ ATPase [Arabidopsis thaliana]	2	LLEGDPLK	0.9534	0.74
46	1	gi|166746|gb|AAA32813.1|,PMA1_ARATH,PXMUP1	1	18.5	6	15	1.14	(P20649) ATPASE 1, PLASMA MEMBRANE-TYPE (EC 3.6.3.6) (PROTO,H+-transporting ATPase (EC 3.6.1.35) type 1, plasma membrane - Arabidopsis thaliana; )gi|3004557|gb|AAC09030.1| (AC003673) plasma membrane proton ATPase (PMA) [Arabidopsis thaliana],(M24107) plasma membrane proton pump H+ ATPase [Arabidopsis thaliana]	2	WSEQEAAILVPGDIVSIK	0.9409	0.6891
46	1	gi|166746|gb|AAA32813.1|,PMA1_ARATH,PXMUP1	1	18.5	6	15	1.14	(P20649) ATPASE 1, PLASMA MEMBRANE-TYPE (EC 3.6.3.6) (PROTO,H+-transporting ATPase (EC 3.6.1.35) type 1, plasma membrane - Arabidopsis thaliana; )gi|3004557|gb|AAC09030.1| (AC003673) plasma membrane proton ATPase (PMA) [Arabidopsis thaliana],(M24107) plasma membrane proton pump H+ ATPase [Arabidopsis thaliana]	1	LLEGDPLK	0.8267	0.5267
46	1	gi|166746|gb|AAA32813.1|,PMA1_ARATH,PXMUP1	1	18.5	6	15	1.14	(P20649) ATPASE 1, PLASMA MEMBRANE-TYPE (EC 3.6.3.6) (PROTO,H+-transporting ATPase (EC 3.6.1.35) type 1, plasma membrane - Arabidopsis thaliana; )gi|3004557|gb|AAC09030.1| (AC003673) plasma membrane proton ATPase (PMA) [Arabidopsis thaliana],(M24107) plasma membrane proton pump H+ ATPase [Arabidopsis thaliana]	2	EDVNIFPEK	0.1856	0.1856
46	1	gi|166746|gb|AAA32813.1|,PMA1_ARATH,PXMUP1	1	18.5	6	15	1.14	(P20649) ATPASE 1, PLASMA MEMBRANE-TYPE (EC 3.6.3.6) (PROTO,H+-transporting ATPase (EC 3.6.1.35) type 1, plasma membrane - Arabidopsis thaliana; )gi|3004557|gb|AAC09030.1| (AC003673) plasma membrane proton ATPase (PMA) [Arabidopsis thaliana],(M24107) plasma membrane proton pump H+ ATPase [Arabidopsis thaliana]	1	ALNLGVNVK	0.1285	0.1285
47	1	PMA2_ARATH,PXMUP2	1	20.2	9	12	0.89	(P19456) ATPASE 2, PLASMA MEMBRANE-TYPE (EC 3.6.3.6) (PROTO,H+-transporting ATPase (EC 3.6.1.35) type 2, plasma membrane - Arabidopsis thaliana; )gi|166629|gb|AAA32751.1| (J05570) H+-ATPase [Arabidopsis thaliana]; )gi|5730129|emb|CAB52463.1| (AL109796) H+-transporting ATPase type 2, plasma membrane [Arabidopsis thaliana]; )gi|7269919|emb|CAB81012.1| (AL161576) H+-transporting ATPase type 2, plasm…	1	VLSIIDK	0.9999	0.999
47	1	PMA2_ARATH,PXMUP2	1	20.2	9	12	0.89	(P19456) ATPASE 2, PLASMA MEMBRANE-TYPE (EC 3.6.3.6) (PROTO,H+-transporting ATPase (EC 3.6.1.35) type 2, plasma membrane - Arabidopsis thaliana; )gi|166629|gb|AAA32751.1| (J05570) H+-ATPase [Arabidopsis thaliana]; )gi|5730129|emb|CAB52463.1| (AL109796) H+-transporting ATPase type 2, plasma membrane [Arabidopsis thaliana]; )gi|7269919|emb|CAB81012.1| (AL161576) H+-transporting ATPase type 2, plasm…	2	ADIGIAVADATDAAR	0.9999	0.999
47	1	PMA2_ARATH,PXMUP2	1	20.2	9	12	0.89	(P19456) ATPASE 2, PLASMA MEMBRANE-TYPE (EC 3.6.3.6) (PROTO,H+-transporting ATPase (EC 3.6.1.35) type 2, plasma membrane - Arabidopsis thaliana; )gi|166629|gb|AAA32751.1| (J05570) H+-ATPase [Arabidopsis thaliana]; )gi|5730129|emb|CAB52463.1| (AL109796) H+-transporting ATPase type 2, plasma membrane [Arabidopsis thaliana]; )gi|7269919|emb|CAB81012.1| (AL161576) H+-transporting ATPase type 2, plasm…	2	IPIEEVFQQLK	0.9999	0.999
47	1	PMA2_ARATH,PXMUP2	1	20.2	9	12	0.89	(P19456) ATPASE 2, PLASMA MEMBRANE-TYPE (EC 3.6.3.6) (PROTO,H+-transporting ATPase (EC 3.6.1.35) type 2, plasma membrane - Arabidopsis thaliana; )gi|166629|gb|AAA32751.1| (J05570) H+-ATPase [Arabidopsis thaliana]; )gi|5730129|emb|CAB52463.1| (AL109796) H+-transporting ATPase type 2, plasma membrane [Arabidopsis thaliana]; )gi|7269919|emb|CAB81012.1| (AL161576) H+-transporting ATPase type 2, plasm…	2	DANLASIPVEELIEK	0.999	0.9927
47	1	PMA2_ARATH,PXMUP2	1	20.2	9	12	0.89	(P19456) ATPASE 2, PLASMA MEMBRANE-TYPE (EC 3.6.3.6) (PROTO,H+-transporting ATPase (EC 3.6.1.35) type 2, plasma membrane - Arabidopsis thaliana; )gi|166629|gb|AAA32751.1| (J05570) H+-ATPase [Arabidopsis thaliana]; )gi|5730129|emb|CAB52463.1| (AL109796) H+-transporting ATPase type 2, plasma membrane [Arabidopsis thaliana]; )gi|7269919|emb|CAB81012.1| (AL161576) H+-transporting ATPase type 2, plasm…	2	LGDIIPADAR	0.9979	0.9851
47	1	PMA2_ARATH,PXMUP2	1	20.2	9	12	0.89	(P19456) ATPASE 2, PLASMA MEMBRANE-TYPE (EC 3.6.3.6) (PROTO,H+-transporting ATPase (EC 3.6.1.35) type 2, plasma membrane - Arabidopsis thaliana; )gi|166629|gb|AAA32751.1| (J05570) H+-ATPase [Arabidopsis thaliana]; )gi|5730129|emb|CAB52463.1| (AL109796) H+-transporting ATPase type 2, plasma membrane [Arabidopsis thaliana]; )gi|7269919|emb|CAB81012.1| (AL161576) H+-transporting ATPase type 2, plasm…	2	ELSEIAEQAK	0.9974	0.9817
47	1	PMA2_ARATH,PXMUP2	1	20.2	9	12	0.89	(P19456) ATPASE 2, PLASMA MEMBRANE-TYPE (EC 3.6.3.6) (PROTO,H+-transporting ATPase (EC 3.6.1.35) type 2, plasma membrane - Arabidopsis thaliana; )gi|166629|gb|AAA32751.1| (J05570) H+-ATPase [Arabidopsis thaliana]; )gi|5730129|emb|CAB52463.1| (AL109796) H+-transporting ATPase type 2, plasma membrane [Arabidopsis thaliana]; )gi|7269919|emb|CAB81012.1| (AL161576) H+-transporting ATPase type 2, plasm…	2	TDFFSDTFGVR	0.996	0.9722
47	1	PMA2_ARATH,PXMUP2	1	20.2	9	12	0.89	(P19456) ATPASE 2, PLASMA MEMBRANE-TYPE (EC 3.6.3.6) (PROTO,H+-transporting ATPase (EC 3.6.1.35) type 2, plasma membrane - Arabidopsis thaliana; )gi|166629|gb|AAA32751.1| (J05570) H+-ATPase [Arabidopsis thaliana]; )gi|5730129|emb|CAB52463.1| (AL109796) H+-transporting ATPase type 2, plasma membrane [Arabidopsis thaliana]; )gi|7269919|emb|CAB81012.1| (AL161576) H+-transporting ATPase type 2, plasm…	2	VDQSALTGESLPVTK	0.9959	0.9715
47	1	PMA2_ARATH,PXMUP2	1	20.2	9	12	0.89	(P19456) ATPASE 2, PLASMA MEMBRANE-TYPE (EC 3.6.3.6) (PROTO,H+-transporting ATPase (EC 3.6.1.35) type 2, plasma membrane - Arabidopsis thaliana; )gi|166629|gb|AAA32751.1| (J05570) H+-ATPase [Arabidopsis thaliana]; )gi|5730129|emb|CAB52463.1| (AL109796) H+-transporting ATPase type 2, plasma membrane [Arabidopsis thaliana]; )gi|7269919|emb|CAB81012.1| (AL161576) H+-transporting ATPase type 2, plasm…	2	ADGFAGVFPEHK	0.9953	0.967
47	1	PMA2_ARATH,PXMUP2	1	20.2	9	12	0.89	(P19456) ATPASE 2, PLASMA MEMBRANE-TYPE (EC 3.6.3.6) (PROTO,H+-transporting ATPase (EC 3.6.1.35) type 2, plasma membrane - Arabidopsis thaliana; )gi|166629|gb|AAA32751.1| (J05570) H+-ATPase [Arabidopsis thaliana]; )gi|5730129|emb|CAB52463.1| (AL109796) H+-transporting ATPase type 2, plasma membrane [Arabidopsis thaliana]; )gi|7269919|emb|CAB81012.1| (AL161576) H+-transporting ATPase type 2, plasm…	2	KADIGIAVADATDAAR	0.9897	0.9302
47	1	PMA2_ARATH,PXMUP2	1	20.2	9	12	0.89	(P19456) ATPASE 2, PLASMA MEMBRANE-TYPE (EC 3.6.3.6) (PROTO,H+-transporting ATPase (EC 3.6.1.35) type 2, plasma membrane - Arabidopsis thaliana; )gi|166629|gb|AAA32751.1| (J05570) H+-ATPase [Arabidopsis thaliana]; )gi|5730129|emb|CAB52463.1| (AL109796) H+-transporting ATPase type 2, plasma membrane [Arabidopsis thaliana]; )gi|7269919|emb|CAB81012.1| (AL161576) H+-transporting ATPase type 2, plasm…	2	ESPGAPWEFVGLLPLFDPPR	0.9891	0.9264
47	1	PMA2_ARATH,PXMUP2	1	20.2	9	12	0.89	(P19456) ATPASE 2, PLASMA MEMBRANE-TYPE (EC 3.6.3.6) (PROTO,H+-transporting ATPase (EC 3.6.1.35) type 2, plasma membrane - Arabidopsis thaliana; )gi|166629|gb|AAA32751.1| (J05570) H+-ATPase [Arabidopsis thaliana]; )gi|5730129|emb|CAB52463.1| (AL109796) H+-transporting ATPase type 2, plasma membrane [Arabidopsis thaliana]; )gi|7269919|emb|CAB81012.1| (AL161576) H+-transporting ATPase type 2, plasm…	2	EAVNIFPEK	0.9887	0.9244
47	1	PMA2_ARATH,PXMUP2	1	20.2	9	12	0.89	(P19456) ATPASE 2, PLASMA MEMBRANE-TYPE (EC 3.6.3.6) (PROTO,H+-transporting ATPase (EC 3.6.1.35) type 2, plasma membrane - Arabidopsis thaliana; )gi|166629|gb|AAA32751.1| (J05570) H+-ATPase [Arabidopsis thaliana]; )gi|5730129|emb|CAB52463.1| (AL109796) H+-transporting ATPase type 2, plasma membrane [Arabidopsis thaliana]; )gi|7269919|emb|CAB81012.1| (AL161576) H+-transporting ATPase type 2, plasm…	1	ELSEIAEQAK	0.988	0.9196
47	1	PMA2_ARATH,PXMUP2	1	20.2	9	12	0.89	(P19456) ATPASE 2, PLASMA MEMBRANE-TYPE (EC 3.6.3.6) (PROTO,H+-transporting ATPase (EC 3.6.1.35) type 2, plasma membrane - Arabidopsis thaliana; )gi|166629|gb|AAA32751.1| (J05570) H+-ATPase [Arabidopsis thaliana]; )gi|5730129|emb|CAB52463.1| (AL109796) H+-transporting ATPase type 2, plasma membrane [Arabidopsis thaliana]; )gi|7269919|emb|CAB81012.1| (AL161576) H+-transporting ATPase type 2, plasm…	2	GAPEQILELAK	0.9699	0.8177
47	1	PMA2_ARATH,PXMUP2	1	20.2	9	12	0.89	(P19456) ATPASE 2, PLASMA MEMBRANE-TYPE (EC 3.6.3.6) (PROTO,H+-transporting ATPase (EC 3.6.1.35) type 2, plasma membrane - Arabidopsis thaliana; )gi|166629|gb|AAA32751.1| (J05570) H+-ATPase [Arabidopsis thaliana]; )gi|5730129|emb|CAB52463.1| (AL109796) H+-transporting ATPase type 2, plasma membrane [Arabidopsis thaliana]; )gi|7269919|emb|CAB81012.1| (AL161576) H+-transporting ATPase type 2, plasm…	2	LLEGDPLK	0.9534	0.74
47	1	PMA2_ARATH,PXMUP2	1	20.2	9	12	0.89	(P19456) ATPASE 2, PLASMA MEMBRANE-TYPE (EC 3.6.3.6) (PROTO,H+-transporting ATPase (EC 3.6.1.35) type 2, plasma membrane - Arabidopsis thaliana; )gi|166629|gb|AAA32751.1| (J05570) H+-ATPase [Arabidopsis thaliana]; )gi|5730129|emb|CAB52463.1| (AL109796) H+-transporting ATPase type 2, plasma membrane [Arabidopsis thaliana]; )gi|7269919|emb|CAB81012.1| (AL161576) H+-transporting ATPase type 2, plasm…	2	WSEQEAAILVPGDIVSIK	0.9409	0.6891
47	1	PMA2_ARATH,PXMUP2	1	20.2	9	12	0.89	(P19456) ATPASE 2, PLASMA MEMBRANE-TYPE (EC 3.6.3.6) (PROTO,H+-transporting ATPase (EC 3.6.1.35) type 2, plasma membrane - Arabidopsis thaliana; )gi|166629|gb|AAA32751.1| (J05570) H+-ATPase [Arabidopsis thaliana]; )gi|5730129|emb|CAB52463.1| (AL109796) H+-transporting ATPase type 2, plasma membrane [Arabidopsis thaliana]; )gi|7269919|emb|CAB81012.1| (AL161576) H+-transporting ATPase type 2, plasm…	2	EAQWALAQR	0.8344	0.5344
47	1	PMA2_ARATH,PXMUP2	1	20.2	9	12	0.89	(P19456) ATPASE 2, PLASMA MEMBRANE-TYPE (EC 3.6.3.6) (PROTO,H+-transporting ATPase (EC 3.6.1.35) type 2, plasma membrane - Arabidopsis thaliana; )gi|166629|gb|AAA32751.1| (J05570) H+-ATPase [Arabidopsis thaliana]; )gi|5730129|emb|CAB52463.1| (AL109796) H+-transporting ATPase type 2, plasma membrane [Arabidopsis thaliana]; )gi|7269919|emb|CAB81012.1| (AL161576) H+-transporting ATPase type 2, plasm…	1	LLEGDPLK	0.8267	0.5267
47	1	PMA2_ARATH,PXMUP2	1	20.2	9	12	0.89	(P19456) ATPASE 2, PLASMA MEMBRANE-TYPE (EC 3.6.3.6) (PROTO,H+-transporting ATPase (EC 3.6.1.35) type 2, plasma membrane - Arabidopsis thaliana; )gi|166629|gb|AAA32751.1| (J05570) H+-ATPase [Arabidopsis thaliana]; )gi|5730129|emb|CAB52463.1| (AL109796) H+-transporting ATPase type 2, plasma membrane [Arabidopsis thaliana]; )gi|7269919|emb|CAB81012.1| (AL161576) H+-transporting ATPase type 2, plasm…	1	ALNLGVNVK	0.1285	0.1285
48	1	gi|15982713|gb|AAL09726.1|,PMA3_ARATH,PXMUP3	1	11.7	4	6	0.47	(P20431) ATPASE 3, PLASMA MEMBRANE-TYPE (EC 3.6.3.6) (PROTO,H+-transporting ATPase (EC 3.6.1.35) type 3, plasma membrane - Arabidopsis thaliana; )gi|166625|gb|AAA32750.1| (J04737) ATPase [Arabidopsis thaliana]; )gi|10176793|dbj|BAB09963.1| (AB019233) plasma membrane ATPase 3 [Arabidopsis thaliana]; )gi|18176052|gb|AAL59975.1| (AY072153) putative plasma membrane ATPase 3 [Arabidopsis thaliana],(AY…	2	ADIGIAVADATDAAR	0.9999	0.999
48	1	gi|15982713|gb|AAL09726.1|,PMA3_ARATH,PXMUP3	1	11.7	4	6	0.47	(P20431) ATPASE 3, PLASMA MEMBRANE-TYPE (EC 3.6.3.6) (PROTO,H+-transporting ATPase (EC 3.6.1.35) type 3, plasma membrane - Arabidopsis thaliana; )gi|166625|gb|AAA32750.1| (J04737) ATPase [Arabidopsis thaliana]; )gi|10176793|dbj|BAB09963.1| (AB019233) plasma membrane ATPase 3 [Arabidopsis thaliana]; )gi|18176052|gb|AAL59975.1| (AY072153) putative plasma membrane ATPase 3 [Arabidopsis thaliana],(AY…	2	IPIEEVFQQLK	0.9999	0.999
48	1	gi|15982713|gb|AAL09726.1|,PMA3_ARATH,PXMUP3	1	11.7	4	6	0.47	(P20431) ATPASE 3, PLASMA MEMBRANE-TYPE (EC 3.6.3.6) (PROTO,H+-transporting ATPase (EC 3.6.1.35) type 3, plasma membrane - Arabidopsis thaliana; )gi|166625|gb|AAA32750.1| (J04737) ATPase [Arabidopsis thaliana]; )gi|10176793|dbj|BAB09963.1| (AB019233) plasma membrane ATPase 3 [Arabidopsis thaliana]; )gi|18176052|gb|AAL59975.1| (AY072153) putative plasma membrane ATPase 3 [Arabidopsis thaliana],(AY…	2	LGDIIPADAR	0.9979	0.9851
48	1	gi|15982713|gb|AAL09726.1|,PMA3_ARATH,PXMUP3	1	11.7	4	6	0.47	(P20431) ATPASE 3, PLASMA MEMBRANE-TYPE (EC 3.6.3.6) (PROTO,H+-transporting ATPase (EC 3.6.1.35) type 3, plasma membrane - Arabidopsis thaliana; )gi|166625|gb|AAA32750.1| (J04737) ATPase [Arabidopsis thaliana]; )gi|10176793|dbj|BAB09963.1| (AB019233) plasma membrane ATPase 3 [Arabidopsis thaliana]; )gi|18176052|gb|AAL59975.1| (AY072153) putative plasma membrane ATPase 3 [Arabidopsis thaliana],(AY…	2	ADGFAGVFPEHK	0.9953	0.967
48	1	gi|15982713|gb|AAL09726.1|,PMA3_ARATH,PXMUP3	1	11.7	4	6	0.47	(P20431) ATPASE 3, PLASMA MEMBRANE-TYPE (EC 3.6.3.6) (PROTO,H+-transporting ATPase (EC 3.6.1.35) type 3, plasma membrane - Arabidopsis thaliana; )gi|166625|gb|AAA32750.1| (J04737) ATPase [Arabidopsis thaliana]; )gi|10176793|dbj|BAB09963.1| (AB019233) plasma membrane ATPase 3 [Arabidopsis thaliana]; )gi|18176052|gb|AAL59975.1| (AY072153) putative plasma membrane ATPase 3 [Arabidopsis thaliana],(AY…	2	ALDLGVNVK	0.9937	0.9561
48	1	gi|15982713|gb|AAL09726.1|,PMA3_ARATH,PXMUP3	1	11.7	4	6	0.47	(P20431) ATPASE 3, PLASMA MEMBRANE-TYPE (EC 3.6.3.6) (PROTO,H+-transporting ATPase (EC 3.6.1.35) type 3, plasma membrane - Arabidopsis thaliana; )gi|166625|gb|AAA32750.1| (J04737) ATPase [Arabidopsis thaliana]; )gi|10176793|dbj|BAB09963.1| (AB019233) plasma membrane ATPase 3 [Arabidopsis thaliana]; )gi|18176052|gb|AAL59975.1| (AY072153) putative plasma membrane ATPase 3 [Arabidopsis thaliana],(AY…	2	KADIGIAVADATDAAR	0.9897	0.9302
48	1	gi|15982713|gb|AAL09726.1|,PMA3_ARATH,PXMUP3	1	11.7	4	6	0.47	(P20431) ATPASE 3, PLASMA MEMBRANE-TYPE (EC 3.6.3.6) (PROTO,H+-transporting ATPase (EC 3.6.1.35) type 3, plasma membrane - Arabidopsis thaliana; )gi|166625|gb|AAA32750.1| (J04737) ATPase [Arabidopsis thaliana]; )gi|10176793|dbj|BAB09963.1| (AB019233) plasma membrane ATPase 3 [Arabidopsis thaliana]; )gi|18176052|gb|AAL59975.1| (AY072153) putative plasma membrane ATPase 3 [Arabidopsis thaliana],(AY…	2	ELSEIANQAK	0.9804	0.8746
48	1	gi|15982713|gb|AAL09726.1|,PMA3_ARATH,PXMUP3	1	11.7	4	6	0.47	(P20431) ATPASE 3, PLASMA MEMBRANE-TYPE (EC 3.6.3.6) (PROTO,H+-transporting ATPase (EC 3.6.1.35) type 3, plasma membrane - Arabidopsis thaliana; )gi|166625|gb|AAA32750.1| (J04737) ATPase [Arabidopsis thaliana]; )gi|10176793|dbj|BAB09963.1| (AB019233) plasma membrane ATPase 3 [Arabidopsis thaliana]; )gi|18176052|gb|AAL59975.1| (AY072153) putative plasma membrane ATPase 3 [Arabidopsis thaliana],(AY…	2	LLEGDPLK	0.9534	0.74
48	1	gi|15982713|gb|AAL09726.1|,PMA3_ARATH,PXMUP3	1	11.7	4	6	0.47	(P20431) ATPASE 3, PLASMA MEMBRANE-TYPE (EC 3.6.3.6) (PROTO,H+-transporting ATPase (EC 3.6.1.35) type 3, plasma membrane - Arabidopsis thaliana; )gi|166625|gb|AAA32750.1| (J04737) ATPase [Arabidopsis thaliana]; )gi|10176793|dbj|BAB09963.1| (AB019233) plasma membrane ATPase 3 [Arabidopsis thaliana]; )gi|18176052|gb|AAL59975.1| (AY072153) putative plasma membrane ATPase 3 [Arabidopsis thaliana],(AY…	2	VDQSALTGESLPATK	0.9421	0.6934
48	1	gi|15982713|gb|AAL09726.1|,PMA3_ARATH,PXMUP3	1	11.7	4	6	0.47	(P20431) ATPASE 3, PLASMA MEMBRANE-TYPE (EC 3.6.3.6) (PROTO,H+-transporting ATPase (EC 3.6.1.35) type 3, plasma membrane - Arabidopsis thaliana; )gi|166625|gb|AAA32750.1| (J04737) ATPase [Arabidopsis thaliana]; )gi|10176793|dbj|BAB09963.1| (AB019233) plasma membrane ATPase 3 [Arabidopsis thaliana]; )gi|18176052|gb|AAL59975.1| (AY072153) putative plasma membrane ATPase 3 [Arabidopsis thaliana],(AY…	1	LLEGDPLK	0.8267	0.5267
48	1	gi|15982713|gb|AAL09726.1|,PMA3_ARATH,PXMUP3	1	11.7	4	6	0.47	(P20431) ATPASE 3, PLASMA MEMBRANE-TYPE (EC 3.6.3.6) (PROTO,H+-transporting ATPase (EC 3.6.1.35) type 3, plasma membrane - Arabidopsis thaliana; )gi|166625|gb|AAA32750.1| (J04737) ATPase [Arabidopsis thaliana]; )gi|10176793|dbj|BAB09963.1| (AB019233) plasma membrane ATPase 3 [Arabidopsis thaliana]; )gi|18176052|gb|AAL59975.1| (AY072153) putative plasma membrane ATPase 3 [Arabidopsis thaliana],(AY…	2	ESSGSPWEFVGVLPLFDPPR	0.7927	0.4927
49	1	PMAB_ARATH	1	10.1	3	5	0.35	(Q9LV11) ATPASE 11, PLASMA MEMBRANE-TYPE (EC 3.6.3.6) (PROT; )gi|8809663|dbj|BAA97214.1| (AB020751) plasma membrane proton ATPase-like [Arabidopsis thaliana]	2	ADIGIAVADATDAAR	0.9999	0.999
49	1	PMAB_ARATH	1	10.1	3	5	0.35	(Q9LV11) ATPASE 11, PLASMA MEMBRANE-TYPE (EC 3.6.3.6) (PROT; )gi|8809663|dbj|BAA97214.1| (AB020751) plasma membrane proton ATPase-like [Arabidopsis thaliana]	2	ETVDLENVPIEEVFESLR	0.9999	0.999
49	1	PMAB_ARATH	1	10.1	3	5	0.35	(Q9LV11) ATPASE 11, PLASMA MEMBRANE-TYPE (EC 3.6.3.6) (PROT; )gi|8809663|dbj|BAA97214.1| (AB020751) plasma membrane proton ATPase-like [Arabidopsis thaliana]	2	ADGFAGVFPEHK	0.9953	0.967
49	1	PMAB_ARATH	1	10.1	3	5	0.35	(Q9LV11) ATPASE 11, PLASMA MEMBRANE-TYPE (EC 3.6.3.6) (PROT; )gi|8809663|dbj|BAA97214.1| (AB020751) plasma membrane proton ATPase-like [Arabidopsis thaliana]	2	LGDIVPADAR	0.9905	0.9353
49	1	PMAB_ARATH	1	10.1	3	5	0.35	(Q9LV11) ATPASE 11, PLASMA MEMBRANE-TYPE (EC 3.6.3.6) (PROT; )gi|8809663|dbj|BAA97214.1| (AB020751) plasma membrane proton ATPase-like [Arabidopsis thaliana]	2	KADIGIAVADATDAAR	0.9897	0.9302
49	1	PMAB_ARATH	1	10.1	3	5	0.35	(Q9LV11) ATPASE 11, PLASMA MEMBRANE-TYPE (EC 3.6.3.6) (PROT; )gi|8809663|dbj|BAA97214.1| (AB020751) plasma membrane proton ATPase-like [Arabidopsis thaliana]	2	LLEGDPLK	0.9534	0.74
49	1	PMAB_ARATH	1	10.1	3	5	0.35	(Q9LV11) ATPASE 11, PLASMA MEMBRANE-TYPE (EC 3.6.3.6) (PROT; )gi|8809663|dbj|BAA97214.1| (AB020751) plasma membrane proton ATPase-like [Arabidopsis thaliana]	1	LLEGDPLK	0.8267	0.5267
49	1	PMAB_ARATH	1	10.1	3	5	0.35	(Q9LV11) ATPASE 11, PLASMA MEMBRANE-TYPE (EC 3.6.3.6) (PROT; )gi|8809663|dbj|BAA97214.1| (AB020751) plasma membrane proton ATPase-like [Arabidopsis thaliana]	2	DESIGALPIDDLIEK	0.7583	0.4583
49	1	PMAB_ARATH	1	10.1	3	5	0.35	(Q9LV11) ATPASE 11, PLASMA MEMBRANE-TYPE (EC 3.6.3.6) (PROT; )gi|8809663|dbj|BAA97214.1| (AB020751) plasma membrane proton ATPase-like [Arabidopsis thaliana]	1	ALNLGVNVK	0.1285	0.1285
49	1	PMAB_ARATH	1	10.1	3	5	0.35	(Q9LV11) ATPASE 11, PLASMA MEMBRANE-TYPE (EC 3.6.3.6) (PROT; )gi|8809663|dbj|BAA97214.1| (AB020751) plasma membrane proton ATPase-like [Arabidopsis thaliana]	2	TFGVSTLEK	0.1086	0.1086
50	1	PSAA_ARATH	1	5.3	6	9	0.53	(P56766) PHOTOSYSTEM I P700 CHLOROPHYLL A APOPROTEIN A1.; )gi|5881694|dbj|BAA84385.1| (AP000423) PSI P700 apoprotein A1 [Arabidopsis thaliana]	2	YSEFLTFR	0.9975	0.982
50	1	PSAA_ARATH	1	5.3	6	9	0.53	(P56766) PHOTOSYSTEM I P700 CHLOROPHYLL A APOPROTEIN A1.; )gi|5881694|dbj|BAA84385.1| (AP000423) PSI P700 apoprotein A1 [Arabidopsis thaliana]	2	YNDLLDR	0.9972	0.9804
50	1	PSAA_ARATH	1	5.3	6	9	0.53	(P56766) PHOTOSYSTEM I P700 CHLOROPHYLL A APOPROTEIN A1.; )gi|5881694|dbj|BAA84385.1| (AP000423) PSI P700 apoprotein A1 [Arabidopsis thaliana]	1	YSEFLTFR	0.9878	0.9184
50	1	PSAA_ARATH	1	5.3	6	9	0.53	(P56766) PHOTOSYSTEM I P700 CHLOROPHYLL A APOPROTEIN A1.; )gi|5881694|dbj|BAA84385.1| (AP000423) PSI P700 apoprotein A1 [Arabidopsis thaliana]	2	TSFEEWAK	0.9862	0.9087
50	1	PSAA_ARATH	1	5.3	6	9	0.53	(P56766) PHOTOSYSTEM I P700 CHLOROPHYLL A APOPROTEIN A1.; )gi|5881694|dbj|BAA84385.1| (AP000423) PSI P700 apoprotein A1 [Arabidopsis thaliana]	1	YNDLLDR	0.9812	0.8788
50	1	PSAA_ARATH	1	5.3	6	9	0.53	(P56766) PHOTOSYSTEM I P700 CHLOROPHYLL A APOPROTEIN A1.; )gi|5881694|dbj|BAA84385.1| (AP000423) PSI P700 apoprotein A1 [Arabidopsis thaliana]	1	ALSIIQGR	0.3507	0.3507
50	1	PSAA_ARATH	1	5.3	6	9	0.53	(P56766) PHOTOSYSTEM I P700 CHLOROPHYLL A APOPROTEIN A1.; )gi|5881694|dbj|BAA84385.1| (AP000423) PSI P700 apoprotein A1 [Arabidopsis thaliana]	2	ILVDRDPIK	0.1001	0.1001
51	1	PSAB_ARATH	1	12	7	22	1.33	(P56767) PHOTOSYSTEM I P700 CHLOROPHYLL A APOPROTEIN A2.; )gi|5881693|dbj|BAA84384.1| (AP000423) PSI P700 apoprotein A2 [Arabidopsis thaliana]	2	DYNPEQNEDNVLAR	0.9999	0.999
51	1	PSAB_ARATH	1	12	7	22	1.33	(P56767) PHOTOSYSTEM I P700 CHLOROPHYLL A APOPROTEIN A2.; )gi|5881693|dbj|BAA84384.1| (AP000423) PSI P700 apoprotein A2 [Arabidopsis thaliana]	2	FSQGLAQDPTTR	0.9999	0.999
51	1	PSAB_ARATH	1	12	7	22	1.33	(P56767) PHOTOSYSTEM I P700 CHLOROPHYLL A APOPROTEIN A2.; )gi|5881693|dbj|BAA84384.1| (AP000423) PSI P700 apoprotein A2 [Arabidopsis thaliana]	2	TSYGFDVLLSSTSGPAFNAGR	0.9999	0.999
51	1	PSAB_ARATH	1	12	7	22	1.33	(P56767) PHOTOSYSTEM I P700 CHLOROPHYLL A APOPROTEIN A2.; )gi|5881693|dbj|BAA84384.1| (AP000423) PSI P700 apoprotein A2 [Arabidopsis thaliana]	2	DKPVALSIVQAR	0.9972	0.9803
51	1	PSAB_ARATH	1	12	7	22	1.33	(P56767) PHOTOSYSTEM I P700 CHLOROPHYLL A APOPROTEIN A2.; )gi|5881693|dbj|BAA84384.1| (AP000423) PSI P700 apoprotein A2 [Arabidopsis thaliana]	2	TPLANLIR	0.9786	0.8642
51	1	PSAB_ARATH	1	12	7	22	1.33	(P56767) PHOTOSYSTEM I P700 CHLOROPHYLL A APOPROTEIN A2.; )gi|5881693|dbj|BAA84384.1| (AP000423) PSI P700 apoprotein A2 [Arabidopsis thaliana]	2	GYWQELIETLAWAHER	0.9303	0.65
51	1	PSAB_ARATH	1	12	7	22	1.33	(P56767) PHOTOSYSTEM I P700 CHLOROPHYLL A APOPROTEIN A2.; )gi|5881693|dbj|BAA84384.1| (AP000423) PSI P700 apoprotein A2 [Arabidopsis thaliana]	1	VSWFK	0.928	0.6419
52	1	PSBB_ARATH	1	18.9	7	14	0.93	(P56777) PHOTOSYSTEM II P680 CHLOROPHYLL A APOPROTEIN (CP-4; )gi|5881720|dbj|BAA84411.1| (AP000423) PSII 47KDa protein [Arabidopsis thaliana]	2	AQLGEIFELDR	0.9999	0.999
52	1	PSBB_ARATH	1	18.9	7	14	0.93	(P56777) PHOTOSYSTEM II P680 CHLOROPHYLL A APOPROTEIN (CP-4; )gi|5881720|dbj|BAA84411.1| (AP000423) PSII 47KDa protein [Arabidopsis thaliana]	2	LAFYDYIGNNPAK	0.9999	0.999
52	1	PSBB_ARATH	1	18.9	7	14	0.93	(P56777) PHOTOSYSTEM II P680 CHLOROPHYLL A APOPROTEIN (CP-4; )gi|5881720|dbj|BAA84411.1| (AP000423) PSII 47KDa protein [Arabidopsis thaliana]	2	VHTVVLNDPGR	0.9999	0.999
52	1	PSBB_ARATH	1	18.9	7	14	0.93	(P56777) PHOTOSYSTEM II P680 CHLOROPHYLL A APOPROTEIN (CP-4; )gi|5881720|dbj|BAA84411.1| (AP000423) PSII 47KDa protein [Arabidopsis thaliana]	2	VSAGLAENQSLSEAWAK	0.9999	0.999
52	1	PSBB_ARATH	1	18.9	7	14	0.93	(P56777) PHOTOSYSTEM II P680 CHLOROPHYLL A APOPROTEIN (CP-4; )gi|5881720|dbj|BAA84411.1| (AP000423) PSII 47KDa protein [Arabidopsis thaliana]	2	YQWDQGYFQQEIYR	0.9999	0.999
52	1	PSBB_ARATH	1	18.9	7	14	0.93	(P56777) PHOTOSYSTEM II P680 CHLOROPHYLL A APOPROTEIN (CP-4; )gi|5881720|dbj|BAA84411.1| (AP000423) PSII 47KDa protein [Arabidopsis thaliana]	2	TGKPSLDLPK	0.9871	0.9143
52	1	PSBB_ARATH	1	18.9	7	14	0.93	(P56777) PHOTOSYSTEM II P680 CHLOROPHYLL A APOPROTEIN (CP-4; )gi|5881720|dbj|BAA84411.1| (AP000423) PSII 47KDa protein [Arabidopsis thaliana]	2	MPTFFETFPVVLVDGDGIVR	0.9731	0.8344
53	1	PSBC_ARATH	1	17.3	7	15	0.86	(P56778) PHOTOSYSTEM II 44 KDA REACTION CENTER PROTEIN (P6 ; )gi|5881690|dbj|BAA84381.1| (AP000423) PSII 43 KDa protein [Arabidopsis thaliana]	2	DQETTGFAWWAGNAR	0.9999	0.999
53	1	PSBC_ARATH	1	17.3	7	15	0.86	(P56778) PHOTOSYSTEM II 44 KDA REACTION CENTER PROTEIN (P6 ; )gi|5881690|dbj|BAA84381.1| (AP000423) PSII 43 KDa protein [Arabidopsis thaliana]	2	LGANVGSAQGPTGLGK	0.9999	0.999
53	1	PSBC_ARATH	1	17.3	7	15	0.86	(P56778) PHOTOSYSTEM II 44 KDA REACTION CENTER PROTEIN (P6 ; )gi|5881690|dbj|BAA84381.1| (AP000423) PSII 43 KDa protein [Arabidopsis thaliana]	2	GPNGLDLSR	0.9969	0.9778
53	1	PSBC_ARATH	1	17.3	7	15	0.86	(P56778) PHOTOSYSTEM II 44 KDA REACTION CENTER PROTEIN (P6 ; )gi|5881690|dbj|BAA84381.1| (AP000423) PSII 43 KDa protein [Arabidopsis thaliana]	2	ALYFGGVYDTWAPGGGDVR	0.9963	0.9742
53	1	PSBC_ARATH	1	17.3	7	15	0.86	(P56778) PHOTOSYSTEM II 44 KDA REACTION CENTER PROTEIN (P6 ; )gi|5881690|dbj|BAA84381.1| (AP000423) PSII 43 KDa protein [Arabidopsis thaliana]	2	APWLEPLR	0.9907	0.9371
53	1	PSBC_ARATH	1	17.3	7	15	0.86	(P56778) PHOTOSYSTEM II 44 KDA REACTION CENTER PROTEIN (P6 ; )gi|5881690|dbj|BAA84381.1| (AP000423) PSII 43 KDa protein [Arabidopsis thaliana]	1	LINLSGK	0.9817	0.882
53	1	PSBC_ARATH	1	17.3	7	15	0.86	(P56778) PHOTOSYSTEM II 44 KDA REACTION CENTER PROTEIN (P6 ; )gi|5881690|dbj|BAA84381.1| (AP000423) PSII 43 KDa protein [Arabidopsis thaliana]	2	DIQPWQER	0.9747	0.8427
53	1	PSBC_ARATH	1	17.3	7	15	0.86	(P56778) PHOTOSYSTEM II 44 KDA REACTION CENTER PROTEIN (P6 ; )gi|5881690|dbj|BAA84381.1| (AP000423) PSII 43 KDa protein [Arabidopsis thaliana]	1	APWLEPLR	0.1148	0.1148
54	1	PSBD_ARATH	1	9.1	5	9	0.51	(P56761) PHOTOSYSTEM II D2 PROTEIN (PHOTOSYSTEM Q(A) PROTEI; )gi|5881689|dbj|BAA84380.1| (AP000423) PSII D2 protein [Arabidopsis thaliana]	2	AAEDPEFETFYTK	0.9999	0.999
54	1	PSBD_ARATH	1	9.1	5	9	0.51	(P56761) PHOTOSYSTEM II D2 PROTEIN (PHOTOSYSTEM Q(A) PROTEI; )gi|5881689|dbj|BAA84380.1| (AP000423) PSII D2 protein [Arabidopsis thaliana]	2	NILLNEGIR	0.994	0.9587
54	1	PSBD_ARATH	1	9.1	5	9	0.51	(P56761) PHOTOSYSTEM II D2 PROTEIN (PHOTOSYSTEM Q(A) PROTEI; )gi|5881689|dbj|BAA84380.1| (AP000423) PSII D2 protein [Arabidopsis thaliana]	1	NILLNEGIR	0.9859	0.9069
54	1	PSBD_ARATH	1	9.1	5	9	0.51	(P56761) PHOTOSYSTEM II D2 PROTEIN (PHOTOSYSTEM Q(A) PROTEI; )gi|5881689|dbj|BAA84380.1| (AP000423) PSII D2 protein [Arabidopsis thaliana]	2	AYDFVSQEIR	0.946	0.709
54	1	PSBD_ARATH	1	9.1	5	9	0.51	(P56761) PHOTOSYSTEM II D2 PROTEIN (PHOTOSYSTEM Q(A) PROTEI; )gi|5881689|dbj|BAA84380.1| (AP000423) PSII D2 protein [Arabidopsis thaliana]	1	AYDFVSQEIR	0.7612	0.4612
55	1	PSBE_ARATH	1	33.7	3	6	0.38	(P56779) CYTOCHROME B559 ALPHA CHAIN.; )gi|5881711|dbj|BAA84402.1| (AP000423) PSII cytochrome b559 [Arabidopsis thaliana]	2	PNEYFTESR	0.9998	0.999
55	1	PSBE_ARATH	1	33.7	3	6	0.38	(P56779) CYTOCHROME B559 ALPHA CHAIN.; )gi|5881711|dbj|BAA84402.1| (AP000423) PSII cytochrome b559 [Arabidopsis thaliana]	2	SFADIITSIR	0.9998	0.999
55	1	PSBE_ARATH	1	33.7	3	6	0.38	(P56779) CYTOCHROME B559 ALPHA CHAIN.; )gi|5881711|dbj|BAA84402.1| (AP000423) PSII cytochrome b559 [Arabidopsis thaliana]	2	QGIPLITGR	0.9331	0.7098
56	1	PSO2_ARATH	1	39.3	14	35	2.04	(Q9S841) OXYGEN-EVOLVING ENHANCER PROTEIN 1-2, CHLOROPLAST ; )T08403 photosystem II oxygen-evolving complex protein 1 - Arabidopsis thaliana; )gi|5748502|emb|CAB53092.1| (AJ145957) precursor of the 33 kDa subunit of the oxygen evolving complex [Arabidopsis thaliana]; )gi|4835233|emb|CAB42911.1| (AL049862) putative protein 1 photosystem II oxygen-evolving complex [Arabidopsis thaliana]; )gi|152156…	2	EEDGIDYAAVTVQLPGGER	0.9999	0.999
56	1	PSO2_ARATH	1	39.3	14	35	2.04	(Q9S841) OXYGEN-EVOLVING ENHANCER PROTEIN 1-2, CHLOROPLAST ; )T08403 photosystem II oxygen-evolving complex protein 1 - Arabidopsis thaliana; )gi|5748502|emb|CAB53092.1| (AJ145957) precursor of the 33 kDa subunit of the oxygen evolving complex [Arabidopsis thaliana]; )gi|4835233|emb|CAB42911.1| (AL049862) putative protein 1 photosystem II oxygen-evolving complex [Arabidopsis thaliana]; )gi|152156…	2	GGSTGYDNAVALPAGGR	0.9999	0.999
56	1	PSO2_ARATH	1	39.3	14	35	2.04	(Q9S841) OXYGEN-EVOLVING ENHANCER PROTEIN 1-2, CHLOROPLAST ; )T08403 photosystem II oxygen-evolving complex protein 1 - Arabidopsis thaliana; )gi|5748502|emb|CAB53092.1| (AJ145957) precursor of the 33 kDa subunit of the oxygen evolving complex [Arabidopsis thaliana]; )gi|4835233|emb|CAB42911.1| (AL049862) putative protein 1 photosystem II oxygen-evolving complex [Arabidopsis thaliana]; )gi|152156…	2	NTAASVGEITLK	0.9999	0.999
56	1	PSO2_ARATH	1	39.3	14	35	2.04	(Q9S841) OXYGEN-EVOLVING ENHANCER PROTEIN 1-2, CHLOROPLAST ; )T08403 photosystem II oxygen-evolving complex protein 1 - Arabidopsis thaliana; )gi|5748502|emb|CAB53092.1| (AJ145957) precursor of the 33 kDa subunit of the oxygen evolving complex [Arabidopsis thaliana]; )gi|4835233|emb|CAB42911.1| (AL049862) putative protein 1 photosystem II oxygen-evolving complex [Arabidopsis thaliana]; )gi|152156…	2	SKPETGEVIGVFESLQPSDTDLGAK	0.9999	0.999
56	1	PSO2_ARATH	1	39.3	14	35	2.04	(Q9S841) OXYGEN-EVOLVING ENHANCER PROTEIN 1-2, CHLOROPLAST ; )T08403 photosystem II oxygen-evolving complex protein 1 - Arabidopsis thaliana; )gi|5748502|emb|CAB53092.1| (AJ145957) precursor of the 33 kDa subunit of the oxygen evolving complex [Arabidopsis thaliana]; )gi|4835233|emb|CAB42911.1| (AL049862) putative protein 1 photosystem II oxygen-evolving complex [Arabidopsis thaliana]; )gi|152156…	2	LTYTLDEIEGPFEVGSDGSVK	0.999	0.993
56	1	PSO2_ARATH	1	39.3	14	35	2.04	(Q9S841) OXYGEN-EVOLVING ENHANCER PROTEIN 1-2, CHLOROPLAST ; )T08403 photosystem II oxygen-evolving complex protein 1 - Arabidopsis thaliana; )gi|5748502|emb|CAB53092.1| (AJ145957) precursor of the 33 kDa subunit of the oxygen evolving complex [Arabidopsis thaliana]; )gi|4835233|emb|CAB42911.1| (AL049862) putative protein 1 photosystem II oxygen-evolving complex [Arabidopsis thaliana]; )gi|152156…	3	SKPETGEVIGVFESLQPSDTDLGAK	0.9989	0.9923
56	1	PSO2_ARATH	1	39.3	14	35	2.04	(Q9S841) OXYGEN-EVOLVING ENHANCER PROTEIN 1-2, CHLOROPLAST ; )T08403 photosystem II oxygen-evolving complex protein 1 - Arabidopsis thaliana; )gi|5748502|emb|CAB53092.1| (AJ145957) precursor of the 33 kDa subunit of the oxygen evolving complex [Arabidopsis thaliana]; )gi|4835233|emb|CAB42911.1| (AL049862) putative protein 1 photosystem II oxygen-evolving complex [Arabidopsis thaliana]; )gi|152156…	2	LTYDEIQSK	0.9988	0.9915
56	1	PSO2_ARATH	1	39.3	14	35	2.04	(Q9S841) OXYGEN-EVOLVING ENHANCER PROTEIN 1-2, CHLOROPLAST ; )T08403 photosystem II oxygen-evolving complex protein 1 - Arabidopsis thaliana; )gi|5748502|emb|CAB53092.1| (AJ145957) precursor of the 33 kDa subunit of the oxygen evolving complex [Arabidopsis thaliana]; )gi|4835233|emb|CAB42911.1| (AL049862) putative protein 1 photosystem II oxygen-evolving complex [Arabidopsis thaliana]; )gi|152156…	2	RLTYDEIQSK	0.9958	0.9704
56	1	PSO2_ARATH	1	39.3	14	35	2.04	(Q9S841) OXYGEN-EVOLVING ENHANCER PROTEIN 1-2, CHLOROPLAST ; )T08403 photosystem II oxygen-evolving complex protein 1 - Arabidopsis thaliana; )gi|5748502|emb|CAB53092.1| (AJ145957) precursor of the 33 kDa subunit of the oxygen evolving complex [Arabidopsis thaliana]; )gi|4835233|emb|CAB42911.1| (AL049862) putative protein 1 photosystem II oxygen-evolving complex [Arabidopsis thaliana]; )gi|152156…	2	GSSFLDPK	0.9879	0.9191
56	1	PSO2_ARATH	1	39.3	14	35	2.04	(Q9S841) OXYGEN-EVOLVING ENHANCER PROTEIN 1-2, CHLOROPLAST ; )T08403 photosystem II oxygen-evolving complex protein 1 - Arabidopsis thaliana; )gi|5748502|emb|CAB53092.1| (AJ145957) precursor of the 33 kDa subunit of the oxygen evolving complex [Arabidopsis thaliana]; )gi|4835233|emb|CAB42911.1| (AL049862) putative protein 1 photosystem II oxygen-evolving complex [Arabidopsis thaliana]; )gi|152156…	1	NTAASVGEITLK	0.9876	0.9172
56	1	PSO2_ARATH	1	39.3	14	35	2.04	(Q9S841) OXYGEN-EVOLVING ENHANCER PROTEIN 1-2, CHLOROPLAST ; )T08403 photosystem II oxygen-evolving complex protein 1 - Arabidopsis thaliana; )gi|5748502|emb|CAB53092.1| (AJ145957) precursor of the 33 kDa subunit of the oxygen evolving complex [Arabidopsis thaliana]; )gi|4835233|emb|CAB42911.1| (AL049862) putative protein 1 photosystem II oxygen-evolving complex [Arabidopsis thaliana]; )gi|152156…	1	VPFLFTVK	0.9786	0.8643
56	1	PSO2_ARATH	1	39.3	14	35	2.04	(Q9S841) OXYGEN-EVOLVING ENHANCER PROTEIN 1-2, CHLOROPLAST ; )T08403 photosystem II oxygen-evolving complex protein 1 - Arabidopsis thaliana; )gi|5748502|emb|CAB53092.1| (AJ145957) precursor of the 33 kDa subunit of the oxygen evolving complex [Arabidopsis thaliana]; )gi|4835233|emb|CAB42911.1| (AL049862) putative protein 1 photosystem II oxygen-evolving complex [Arabidopsis thaliana]; )gi|152156…	2	VPFLFTVK	0.9777	0.8593
56	1	PSO2_ARATH	1	39.3	14	35	2.04	(Q9S841) OXYGEN-EVOLVING ENHANCER PROTEIN 1-2, CHLOROPLAST ; )T08403 photosystem II oxygen-evolving complex protein 1 - Arabidopsis thaliana; )gi|5748502|emb|CAB53092.1| (AJ145957) precursor of the 33 kDa subunit of the oxygen evolving complex [Arabidopsis thaliana]; )gi|4835233|emb|CAB42911.1| (AL049862) putative protein 1 photosystem II oxygen-evolving complex [Arabidopsis thaliana]; )gi|152156…	2	IQGVWYGQIE	0.9657	0.7965
56	1	PSO2_ARATH	1	39.3	14	35	2.04	(Q9S841) OXYGEN-EVOLVING ENHANCER PROTEIN 1-2, CHLOROPLAST ; )T08403 photosystem II oxygen-evolving complex protein 1 - Arabidopsis thaliana; )gi|5748502|emb|CAB53092.1| (AJ145957) precursor of the 33 kDa subunit of the oxygen evolving complex [Arabidopsis thaliana]; )gi|4835233|emb|CAB42911.1| (AL049862) putative protein 1 photosystem II oxygen-evolving complex [Arabidopsis thaliana]; )gi|152156…	1	GSSFLDPK	0.2878	0.2878
57	1	gi|15450379|gb|AAK96483.1|,RCA_ARATH,S04048,T01003	1	10.8	3	5	0.35	(P10896) RIBULOSE BISPHOSPHATE CARBOXYLASE/OXYGENASE ACTIVA; )T01002 ribulose-bisphosphate carboxylase activase (EC 6.3.4.-) At2g39730, splice form 1 - Arabidopsis thaliana; )gi|166834|gb|AAA20202.1| (M86720) ribulose bisphosphate carboxylase/oxygenase activase [Arabidopsis thaliana]; )gi|2642155|gb|AAB87122.1| (AC003000) Rubisco activase [Arabidopsis thaliana]; )gi|11762250|gb|AAG40401.1|AF32504…	2	GLAYDTSDDQQDITR	0.9999	0.999
57	1	gi|15450379|gb|AAK96483.1|,RCA_ARATH,S04048,T01003	1	10.8	3	5	0.35	(P10896) RIBULOSE BISPHOSPHATE CARBOXYLASE/OXYGENASE ACTIVA; )T01002 ribulose-bisphosphate carboxylase activase (EC 6.3.4.-) At2g39730, splice form 1 - Arabidopsis thaliana; )gi|166834|gb|AAA20202.1| (M86720) ribulose bisphosphate carboxylase/oxygenase activase [Arabidopsis thaliana]; )gi|2642155|gb|AAB87122.1| (AC003000) Rubisco activase [Arabidopsis thaliana]; )gi|11762250|gb|AAG40401.1|AF32504…	2	VQLAETYLSQAALGDANADAIGR	0.9999	0.999
57	1	gi|15450379|gb|AAK96483.1|,RCA_ARATH,S04048,T01003	1	10.8	3	5	0.35	(P10896) RIBULOSE BISPHOSPHATE CARBOXYLASE/OXYGENASE ACTIVA; )T01002 ribulose-bisphosphate carboxylase activase (EC 6.3.4.-) At2g39730, splice form 1 - Arabidopsis thaliana; )gi|166834|gb|AAA20202.1| (M86720) ribulose bisphosphate carboxylase/oxygenase activase [Arabidopsis thaliana]; )gi|2642155|gb|AAB87122.1| (AC003000) Rubisco activase [Arabidopsis thaliana]; )gi|11762250|gb|AAG40401.1|AF32504…	2	FVESLGVEK	0.998	0.9858
57	1	gi|15450379|gb|AAK96483.1|,RCA_ARATH,S04048,T01003	1	10.8	3	5	0.35	(P10896) RIBULOSE BISPHOSPHATE CARBOXYLASE/OXYGENASE ACTIVA; )T01002 ribulose-bisphosphate carboxylase activase (EC 6.3.4.-) At2g39730, splice form 1 - Arabidopsis thaliana; )gi|166834|gb|AAA20202.1| (M86720) ribulose bisphosphate carboxylase/oxygenase activase [Arabidopsis thaliana]; )gi|2642155|gb|AAB87122.1| (AC003000) Rubisco activase [Arabidopsis thaliana]; )gi|11762250|gb|AAG40401.1|AF32504…	2	KFVESLGVEK	0.1273	0.1273
58	1	gi|388448|emb|CAA77592.1|,gi|9279597|dbj|BAB01055.1|,RK15_ARATH	1	11	2	3	0.19	(P25873) 50S RIBOSOMAL PROTEIN L15, CHLOROPLAST PRECURSOR (; )R5MUL5 ribosomal protein L15 precursor, chloroplast - Arabidopsis thaliana; )gi|16497|emb|CAA77593.1| (Z11508) Plastid ribosomal protein CL15 [Arabidopsis thaliana],(Z11507) plastid ribosomal protein CL15 [Arabidopsis thaliana],(AB023041) chloroplast 50S ribosomal protein L15 [Arabidopsis thaliana]; )gi|13877945|gb|AAK44050.1|AF370235_…	2	GFEGGQTALYR	0.9975	0.99
58	1	gi|388448|emb|CAA77592.1|,gi|9279597|dbj|BAB01055.1|,RK15_ARATH	1	11	2	3	0.19	(P25873) 50S RIBOSOMAL PROTEIN L15, CHLOROPLAST PRECURSOR (; )R5MUL5 ribosomal protein L15 precursor, chloroplast - Arabidopsis thaliana; )gi|16497|emb|CAA77593.1| (Z11508) Plastid ribosomal protein CL15 [Arabidopsis thaliana],(Z11507) plastid ribosomal protein CL15 [Arabidopsis thaliana],(AB023041) chloroplast 50S ribosomal protein L15 [Arabidopsis thaliana]; )gi|13877945|gb|AAK44050.1|AF370235_…	2	DIETAGFQEGDEVSLETLK	0.9838	0.9376
59	1	gi|15081739|gb|AAK82524.1|,S33443	1	19.3	4	13	0.64	chlorophyll a/b-binding protein CP29 - Arabidopsis thaliana; )gi|7327812|emb|CAB82269.1| (AL161946) chlorophyll a/b-binding protein CP29 [Arabidopsis thaliana]; )gi|298036|emb|CAA50712.1| (X71878) CP29 [Arabidopsis thaliana]; )gi|15081815|gb|AAK82562.1| (AY048300) AT5g01530/F7A7_50 [Arabidopsis thaliana]; )gi|16323075|gb|AAL15272.1| (AY057641) AT5g01530/F7A7_50 [Arabidopsis thaliana]; )gi|1664898…	2	FFDPLGLAADPEK	0.9999	0.999
59	1	gi|15081739|gb|AAK82524.1|,S33443	1	19.3	4	13	0.64	chlorophyll a/b-binding protein CP29 - Arabidopsis thaliana; )gi|7327812|emb|CAB82269.1| (AL161946) chlorophyll a/b-binding protein CP29 [Arabidopsis thaliana]; )gi|298036|emb|CAA50712.1| (X71878) CP29 [Arabidopsis thaliana]; )gi|15081815|gb|AAK82562.1| (AY048300) AT5g01530/F7A7_50 [Arabidopsis thaliana]; )gi|16323075|gb|AAL15272.1| (AY057641) AT5g01530/F7A7_50 [Arabidopsis thaliana]; )gi|1664898…	2	NLAGDVIGTR	0.9971	0.9793
59	1	gi|15081739|gb|AAK82524.1|,S33443	1	19.3	4	13	0.64	chlorophyll a/b-binding protein CP29 - Arabidopsis thaliana; )gi|7327812|emb|CAB82269.1| (AL161946) chlorophyll a/b-binding protein CP29 [Arabidopsis thaliana]; )gi|298036|emb|CAA50712.1| (X71878) CP29 [Arabidopsis thaliana]; )gi|15081815|gb|AAK82562.1| (AY048300) AT5g01530/F7A7_50 [Arabidopsis thaliana]; )gi|16323075|gb|AAL15272.1| (AY057641) AT5g01530/F7A7_50 [Arabidopsis thaliana]; )gi|1664898…	2	PAEYLQFDIDSLDQNLAK	0.9912	0.9403
59	1	gi|15081739|gb|AAK82524.1|,S33443	1	19.3	4	13	0.64	chlorophyll a/b-binding protein CP29 - Arabidopsis thaliana; )gi|7327812|emb|CAB82269.1| (AL161946) chlorophyll a/b-binding protein CP29 [Arabidopsis thaliana]; )gi|298036|emb|CAA50712.1| (X71878) CP29 [Arabidopsis thaliana]; )gi|15081815|gb|AAK82562.1| (AY048300) AT5g01530/F7A7_50 [Arabidopsis thaliana]; )gi|16323075|gb|AAL15272.1| (AY057641) AT5g01530/F7A7_50 [Arabidopsis thaliana]; )gi|1664898…	2	STPFQPYSEVFGIQR	0.9656	0.7963
60	1	gi|13507565|gb|AAK28645.1|AF360348_1,gi|13605680|gb|AAK32833.1|AF361821_1,S56654	1	7.8	2	4	0.26	thioglucosidase (EC 3.2.3.1) 2 - Arabidopsis thaliana; )gi|871992|emb|CAA55787.1| (X79195) thioglucosidase [Arabidopsis thaliana],(AF360348) putative thioglucosidase [Arabidopsis thaliana],(AF361821) AT5g25980/T1N24_18 [Arabidopsis thaliana]	2	GINEDGINYYSGLIDGLIAR	0.9998	0.999
60	1	gi|13507565|gb|AAK28645.1|AF360348_1,gi|13605680|gb|AAK32833.1|AF361821_1,S56654	1	7.8	2	4	0.26	thioglucosidase (EC 3.2.3.1) 2 - Arabidopsis thaliana; )gi|871992|emb|CAA55787.1| (X79195) thioglucosidase [Arabidopsis thaliana],(AF360348) putative thioglucosidase [Arabidopsis thaliana],(AF361821) AT5g25980/T1N24_18 [Arabidopsis thaliana]	2	QDFESDFIFGVASSAYQIEGGR	0.9998	0.999
61	1	S71170	1	3.6	2	2	0.13	phosphoinositide-specific phospholipase C (EC 3.1.4.-) - Arabidopsis thaliana; )gi|857374|dbj|BAA09432.1| (D50804) phosphoinositide specific phospholipase C [Arabidopsis thaliana]; )gi|12321551|gb|AAG50827.1|AC074395_1 (AC074395) phosphoinositide specific phospholipase (AtPLC2) [Arabidopsis thaliana]; )gi|13430588|gb|AAK25916.1|AF360206_1 (AF360206) putative phosphoinositide specific phospholipas…	2	SGSDSDIFDPK	0.9969	0.9876
61	1	S71170	1	3.6	2	2	0.13	phosphoinositide-specific phospholipase C (EC 3.1.4.-) - Arabidopsis thaliana; )gi|857374|dbj|BAA09432.1| (D50804) phosphoinositide specific phospholipase C [Arabidopsis thaliana]; )gi|12321551|gb|AAG50827.1|AC074395_1 (AC074395) phosphoinositide specific phospholipase (AtPLC2) [Arabidopsis thaliana]; )gi|13430588|gb|AAK25916.1|AF360206_1 (AF360206) putative phosphoinositide specific phospholipas…	2	LSLSEEQLEK	0.9953	0.9812
62	1	gi|11994421|dbj|BAB02423.1|,S71368	1	19	3	3	0.21	phosphoglycerate kinase (EC 2.7.2.3) OBP44 - Arabidopsis thaliana (fragment); )gi|1022805|gb|AAB60303.1| (U37701) phosphoglycerate kinase [Arabidopsis thaliana],(AB024033) phosphoglycerate kinase [Arabidopsis thaliana]; )gi|7839389|gb|AAF70258.1|AF247558_1 (AF247558) phosphoglycerate kinase [Arabidopsis thaliana]; )gi|13430644|gb|AAK25944.1|AF360234_1 (AF360234) putative phosphoglycerate kinase […	2	ADLNVPLDDNQTITDDTR	0.9999	0.999
62	1	gi|11994421|dbj|BAB02423.1|,S71368	1	19	3	3	0.21	phosphoglycerate kinase (EC 2.7.2.3) OBP44 - Arabidopsis thaliana (fragment); )gi|1022805|gb|AAB60303.1| (U37701) phosphoglycerate kinase [Arabidopsis thaliana],(AB024033) phosphoglycerate kinase [Arabidopsis thaliana]; )gi|7839389|gb|AAF70258.1|AF247558_1 (AF247558) phosphoglycerate kinase [Arabidopsis thaliana]; )gi|13430644|gb|AAK25944.1|AF360234_1 (AF360234) putative phosphoglycerate kinase […	2	GVTTIIGGGDSVAAVEK	0.998	0.9859
62	1	gi|11994421|dbj|BAB02423.1|,S71368	1	19	3	3	0.21	phosphoglycerate kinase (EC 2.7.2.3) OBP44 - Arabidopsis thaliana (fragment); )gi|1022805|gb|AAB60303.1| (U37701) phosphoglycerate kinase [Arabidopsis thaliana],(AB024033) phosphoglycerate kinase [Arabidopsis thaliana]; )gi|7839389|gb|AAF70258.1|AF247558_1 (AF247558) phosphoglycerate kinase [Arabidopsis thaliana]; )gi|13430644|gb|AAK25944.1|AF360234_1 (AF360234) putative phosphoglycerate kinase […	2	IGVIESLLEK	0.9882	0.9212
62	1	gi|11994421|dbj|BAB02423.1|,S71368	1	19	3	3	0.21	phosphoglycerate kinase (EC 2.7.2.3) OBP44 - Arabidopsis thaliana (fragment); )gi|1022805|gb|AAB60303.1| (U37701) phosphoglycerate kinase [Arabidopsis thaliana],(AB024033) phosphoglycerate kinase [Arabidopsis thaliana]; )gi|7839389|gb|AAF70258.1|AF247558_1 (AF247558) phosphoglycerate kinase [Arabidopsis thaliana]; )gi|13430644|gb|AAK25944.1|AF360234_1 (AF360234) putative phosphoglycerate kinase […	2	VLPGVIALDEAIPVTV	0.1807	0.1807
62	1	gi|11994421|dbj|BAB02423.1|,S71368	1	19	3	3	0.21	phosphoglycerate kinase (EC 2.7.2.3) OBP44 - Arabidopsis thaliana (fragment); )gi|1022805|gb|AAB60303.1| (U37701) phosphoglycerate kinase [Arabidopsis thaliana],(AB024033) phosphoglycerate kinase [Arabidopsis thaliana]; )gi|7839389|gb|AAF70258.1|AF247558_1 (AF247558) phosphoglycerate kinase [Arabidopsis thaliana]; )gi|13430644|gb|AAK25944.1|AF360234_1 (AF360234) putative phosphoglycerate kinase […	2	GVSLLLPTDVVVADK	0.057	0.057
63	1	gi|14334470|gb|AAK59433.1|,T01481	1	9.3	3	4	0.21	carbonate dehydratase homolog F17O7.5 - Arabidopsis thaliana; )gi|3176676|gb|AAC18799.1| (AC003671) Similar to carbonic anhydrase gb|L19255 from Nicotiana tabacum. ESTs gb|AA597643, gb|T45390, gb|T43963 and gb|AA597734 come from this gene. [Arabidopsis thaliana],(AY034926) unknown protein [Arabidopsis thaliana]	2	GLNDLLSTK	0.9987	0.9925
63	1	gi|14334470|gb|AAK59433.1|,T01481	1	9.3	3	4	0.21	carbonate dehydratase homolog F17O7.5 - Arabidopsis thaliana; )gi|3176676|gb|AAC18799.1| (AC003671) Similar to carbonic anhydrase gb|L19255 from Nicotiana tabacum. ESTs gb|AA597643, gb|T45390, gb|T43963 and gb|AA597734 come from this gene. [Arabidopsis thaliana],(AY034926) unknown protein [Arabidopsis thaliana]	2	TGFTQFK	0.9473	0.759
63	1	gi|14334470|gb|AAK59433.1|,T01481	1	9.3	3	4	0.21	carbonate dehydratase homolog F17O7.5 - Arabidopsis thaliana; )gi|3176676|gb|AAC18799.1| (AC003671) Similar to carbonic anhydrase gb|L19255 from Nicotiana tabacum. ESTs gb|AA597643, gb|T45390, gb|T43963 and gb|AA597734 come from this gene. [Arabidopsis thaliana],(AY034926) unknown protein [Arabidopsis thaliana]	1	TTPAFAFS	0.9305	0.7014
64	1	gi|687677|gb|AAB00107.1|,T01726	1	22	4	5	0.3	hypothetical protein A_IG002N01.18 - Arabidopsis thaliana; )gi|2191138|gb|AAB61025.1| (AF007269) A_IG002N01.18 gene product [Arabidopsis thaliana]; )gi|7267612|emb|CAB80924.1| (AL161491) hypothetical protein [Arabidopsis thaliana]; )gi|14488088|gb|AAK63864.1|AF389292_1 (AF389292) AT4g01150/F2N1_18 [Arabidopsis thaliana],(U19925) unknown [Arabidopsis thaliana]	2	ASSEETSSIDTNELITDLK	0.9999	0.999
64	1	gi|687677|gb|AAB00107.1|,T01726	1	22	4	5	0.3	hypothetical protein A_IG002N01.18 - Arabidopsis thaliana; )gi|2191138|gb|AAB61025.1| (AF007269) A_IG002N01.18 gene product [Arabidopsis thaliana]; )gi|7267612|emb|CAB80924.1| (AL161491) hypothetical protein [Arabidopsis thaliana]; )gi|14488088|gb|AAK63864.1|AF389292_1 (AF389292) AT4g01150/F2N1_18 [Arabidopsis thaliana],(U19925) unknown [Arabidopsis thaliana]	2	ELAEDIESLK	0.9936	0.9556
64	1	gi|687677|gb|AAB00107.1|,T01726	1	22	4	5	0.3	hypothetical protein A_IG002N01.18 - Arabidopsis thaliana; )gi|2191138|gb|AAB61025.1| (AF007269) A_IG002N01.18 gene product [Arabidopsis thaliana]; )gi|7267612|emb|CAB80924.1| (AL161491) hypothetical protein [Arabidopsis thaliana]; )gi|14488088|gb|AAK63864.1|AF389292_1 (AF389292) AT4g01150/F2N1_18 [Arabidopsis thaliana],(U19925) unknown [Arabidopsis thaliana]	1	ELAEDIESLK	0.9852	0.9023
64	1	gi|687677|gb|AAB00107.1|,T01726	1	22	4	5	0.3	hypothetical protein A_IG002N01.18 - Arabidopsis thaliana; )gi|2191138|gb|AAB61025.1| (AF007269) A_IG002N01.18 gene product [Arabidopsis thaliana]; )gi|7267612|emb|CAB80924.1| (AL161491) hypothetical protein [Arabidopsis thaliana]; )gi|14488088|gb|AAK63864.1|AF389292_1 (AF389292) AT4g01150/F2N1_18 [Arabidopsis thaliana],(U19925) unknown [Arabidopsis thaliana]	2	WDGLENK	0.7768	0.4768
65	1	gi|18377662|gb|AAL66981.1|,T02272	1	6	3	3	0.18	hypothetical protein T13D8.9 - Arabidopsis thaliana; )gi|3249070|gb|AAC24054.1| (AC004473) Contains similarity to siah binding protein 1 (SiahBP1) gb|U51586 from Homo sapiens. ESTs gb|T43314, gb|T43315 and gb|R90521, gb|T75905 [Arabidopsis thaliana],(AY074284) unknown protein [Arabidopsis thaliana]	2	ENIDIANSAVLTDEER	0.9998	0.999
65	1	gi|18377662|gb|AAL66981.1|,T02272	1	6	3	3	0.18	hypothetical protein T13D8.9 - Arabidopsis thaliana; )gi|3249070|gb|AAC24054.1| (AC004473) Contains similarity to siah binding protein 1 (SiahBP1) gb|U51586 from Homo sapiens. ESTs gb|T43314, gb|T43315 and gb|R90521, gb|T75905 [Arabidopsis thaliana],(AY074284) unknown protein [Arabidopsis thaliana]	2	GFGFYEFESAEGILR	0.9981	0.9892
65	1	gi|18377662|gb|AAL66981.1|,T02272	1	6	3	3	0.18	hypothetical protein T13D8.9 - Arabidopsis thaliana; )gi|3249070|gb|AAC24054.1| (AC004473) Contains similarity to siah binding protein 1 (SiahBP1) gb|U51586 from Homo sapiens. ESTs gb|T43314, gb|T43315 and gb|R90521, gb|T75905 [Arabidopsis thaliana],(AY074284) unknown protein [Arabidopsis thaliana]	2	TIDGQELLVNVNQATK	0.9331	0.7098
66	1	gi|601843|gb|AAA57124.1|,T02465	1	11.6	2	4	0.24	remorin [imported] - Arabidopsis thaliana; )gi|3386612|gb|AAC28542.1| (AC004665) remorin [Arabidopsis thaliana]; )gi|15028387|gb|AAK76670.1| (AY045996) putative DNA-binding protein [Arabidopsis thaliana],(M25268) DNA-binding protein [Arabidopsis thaliana]	2	VDVESPAVLAPAK	0.9998	0.999
66	1	gi|601843|gb|AAA57124.1|,T02465	1	11.6	2	4	0.24	remorin [imported] - Arabidopsis thaliana; )gi|3386612|gb|AAC28542.1| (AC004665) remorin [Arabidopsis thaliana]; )gi|15028387|gb|AAK76670.1| (AY045996) putative DNA-binding protein [Arabidopsis thaliana],(M25268) DNA-binding protein [Arabidopsis thaliana]	2	DVILADLEK	0.9852	0.9427
67	1	T02683	1	22.4	4	9	0.41	hypothetical protein At2g46820 [imported] - Arabidopsis thaliana; )gi|3510256|gb|AAC33500.1| (AC005310) unknown protein [Arabidopsis thaliana]; )gi|17473794|gb|AAL38332.1| (AY065156) unknown protein [Arabidopsis thaliana]	2	ATTEVGEAPATTTEAETTELPEIVK	0.9998	0.999
67	1	T02683	1	22.4	4	9	0.41	hypothetical protein At2g46820 [imported] - Arabidopsis thaliana; )gi|3510256|gb|AAC33500.1| (AC005310) unknown protein [Arabidopsis thaliana]; )gi|17473794|gb|AAL38332.1| (AY065156) unknown protein [Arabidopsis thaliana]	2	NLVFKPDR	0.9829	0.9099
67	1	T02683	1	22.4	4	9	0.41	hypothetical protein At2g46820 [imported] - Arabidopsis thaliana; )gi|3510256|gb|AAC33500.1| (AC005310) unknown protein [Arabidopsis thaliana]; )gi|17473794|gb|AAL38332.1| (AY065156) unknown protein [Arabidopsis thaliana]	1	EALFEK	0.7769	0.4769
67	1	T02683	1	22.4	4	9	0.41	hypothetical protein At2g46820 [imported] - Arabidopsis thaliana; )gi|3510256|gb|AAC33500.1| (AC005310) unknown protein [Arabidopsis thaliana]; )gi|17473794|gb|AAL38332.1| (AY065156) unknown protein [Arabidopsis thaliana]	3	ATTEVGEAPATTTEAETTELPEIVK	0.3029	0.3029
68	1	T04049	1	33.6	7	16	0.96	chlorophyll a/b-binding protein CP26 [imported] - Arabidopsis thaliana; )gi|4741958|gb|AAD28776.1|AF134129_1 (AF134129) Lhcb5 protein [Arabidopsis thaliana]; )gi|4538963|emb|CAB39787.1| (AL049488) chlorophyll a/b-binding protein-like [Arabidopsis thaliana]; )gi|7267731|emb|CAB78157.1| (AL161517) chlorophyll a/b-binding protein-like [Arabidopsis thaliana]; )gi|11908106|gb|AAG41482.1|AF326900_1 (AF…	2	SEIPEYLNGEVAGDYGYDPFGLGK	0.9999	0.999
68	1	T04049	1	33.6	7	16	0.96	chlorophyll a/b-binding protein CP26 [imported] - Arabidopsis thaliana; )gi|4741958|gb|AAD28776.1|AF134129_1 (AF134129) Lhcb5 protein [Arabidopsis thaliana]; )gi|4538963|emb|CAB39787.1| (AL049488) chlorophyll a/b-binding protein-like [Arabidopsis thaliana]; )gi|7267731|emb|CAB78157.1| (AL161517) chlorophyll a/b-binding protein-like [Arabidopsis thaliana]; )gi|11908106|gb|AAG41482.1|AF326900_1 (AF…	2	TGALLLDGNTLNYFGK	0.9999	0.999
68	1	T04049	1	33.6	7	16	0.96	chlorophyll a/b-binding protein CP26 [imported] - Arabidopsis thaliana; )gi|4741958|gb|AAD28776.1|AF134129_1 (AF134129) Lhcb5 protein [Arabidopsis thaliana]; )gi|4538963|emb|CAB39787.1| (AL049488) chlorophyll a/b-binding protein-like [Arabidopsis thaliana]; )gi|7267731|emb|CAB78157.1| (AL161517) chlorophyll a/b-binding protein-like [Arabidopsis thaliana]; )gi|11908106|gb|AAG41482.1|AF326900_1 (AF…	3	NIPINLVLAVVAEVVLLGGAEYYR	0.9994	0.9956
68	1	T04049	1	33.6	7	16	0.96	chlorophyll a/b-binding protein CP26 [imported] - Arabidopsis thaliana; )gi|4741958|gb|AAD28776.1|AF134129_1 (AF134129) Lhcb5 protein [Arabidopsis thaliana]; )gi|4538963|emb|CAB39787.1| (AL049488) chlorophyll a/b-binding protein-like [Arabidopsis thaliana]; )gi|7267731|emb|CAB78157.1| (AL161517) chlorophyll a/b-binding protein-like [Arabidopsis thaliana]; )gi|11908106|gb|AAG41482.1|AF326900_1 (AF…	2	ITNGLDFEDK	0.994	0.9583
68	1	T04049	1	33.6	7	16	0.96	chlorophyll a/b-binding protein CP26 [imported] - Arabidopsis thaliana; )gi|4741958|gb|AAD28776.1|AF134129_1 (AF134129) Lhcb5 protein [Arabidopsis thaliana]; )gi|4538963|emb|CAB39787.1| (AL049488) chlorophyll a/b-binding protein-like [Arabidopsis thaliana]; )gi|7267731|emb|CAB78157.1| (AL161517) chlorophyll a/b-binding protein-like [Arabidopsis thaliana]; )gi|11908106|gb|AAG41482.1|AF326900_1 (AF…	2	DPEQGALLK	0.9937	0.9563
68	1	T04049	1	33.6	7	16	0.96	chlorophyll a/b-binding protein CP26 [imported] - Arabidopsis thaliana; )gi|4741958|gb|AAD28776.1|AF134129_1 (AF134129) Lhcb5 protein [Arabidopsis thaliana]; )gi|4538963|emb|CAB39787.1| (AL049488) chlorophyll a/b-binding protein-like [Arabidopsis thaliana]; )gi|7267731|emb|CAB78157.1| (AL161517) chlorophyll a/b-binding protein-like [Arabidopsis thaliana]; )gi|11908106|gb|AAG41482.1|AF326900_1 (AF…	2	IFLPDGLLDR	0.9904	0.9352
68	1	T04049	1	33.6	7	16	0.96	chlorophyll a/b-binding protein CP26 [imported] - Arabidopsis thaliana; )gi|4741958|gb|AAD28776.1|AF134129_1 (AF134129) Lhcb5 protein [Arabidopsis thaliana]; )gi|4538963|emb|CAB39787.1| (AL049488) chlorophyll a/b-binding protein-like [Arabidopsis thaliana]; )gi|7267731|emb|CAB78157.1| (AL161517) chlorophyll a/b-binding protein-like [Arabidopsis thaliana]; )gi|11908106|gb|AAG41482.1|AF326900_1 (AF…	1	DPEQGALLK	0.3309	0.3309
68	1	T04049	1	33.6	7	16	0.96	chlorophyll a/b-binding protein CP26 [imported] - Arabidopsis thaliana; )gi|4741958|gb|AAD28776.1|AF134129_1 (AF134129) Lhcb5 protein [Arabidopsis thaliana]; )gi|4538963|emb|CAB39787.1| (AL049488) chlorophyll a/b-binding protein-like [Arabidopsis thaliana]; )gi|7267731|emb|CAB78157.1| (AL161517) chlorophyll a/b-binding protein-like [Arabidopsis thaliana]; )gi|11908106|gb|AAG41482.1|AF326900_1 (AF…	3	RIFLPDGLLDRSEIPEYLNGEVAGDYGYDPFGLGK	0.1406	0.1406
69	1	gi|11908028|gb|AAG41443.1|AF326861_1,T04524	1	41.8	3	7	0.42	photosystem I chain IV homolog F16A16.140 - Arabidopsis thaliana; )gi|5732203|emb|CAB52678.1| (AJ245908) photosystem I subunit IV precursor [Arabidopsis thaliana]; )gi|4218123|emb|CAA22977.1| (AL035353) photosystem I subunit PSI-E-like protein [Arabidopsis thaliana]; )gi|7269730|emb|CAB81463.1| (AL161573) photosystem I subunit PSI-E-like protein [Arabidopsis thaliana]; )gi|14596005|gb|AAK68730.1|…	1	ESYWFK	0.9999	0.999
69	1	gi|11908028|gb|AAG41443.1|AF326861_1,T04524	1	41.8	3	7	0.42	photosystem I chain IV homolog F16A16.140 - Arabidopsis thaliana; )gi|5732203|emb|CAB52678.1| (AJ245908) photosystem I subunit IV precursor [Arabidopsis thaliana]; )gi|4218123|emb|CAA22977.1| (AL035353) photosystem I subunit PSI-E-like protein [Arabidopsis thaliana]; )gi|7269730|emb|CAB81463.1| (AL161573) photosystem I subunit PSI-E-like protein [Arabidopsis thaliana]; )gi|14596005|gb|AAK68730.1|…	2	NVGSVVAVDQDPK	0.9999	0.999
69	1	gi|11908028|gb|AAG41443.1|AF326861_1,T04524	1	41.8	3	7	0.42	photosystem I chain IV homolog F16A16.140 - Arabidopsis thaliana; )gi|5732203|emb|CAB52678.1| (AJ245908) photosystem I subunit IV precursor [Arabidopsis thaliana]; )gi|4218123|emb|CAA22977.1| (AL035353) photosystem I subunit PSI-E-like protein [Arabidopsis thaliana]; )gi|7269730|emb|CAB81463.1| (AL161573) photosystem I subunit PSI-E-like protein [Arabidopsis thaliana]; )gi|14596005|gb|AAK68730.1|…	2	VNYANISTNNYALDEVEEVAA	0.9999	0.999
69	1	gi|11908028|gb|AAG41443.1|AF326861_1,T04524	1	41.8	3	7	0.42	photosystem I chain IV homolog F16A16.140 - Arabidopsis thaliana; )gi|5732203|emb|CAB52678.1| (AJ245908) photosystem I subunit IV precursor [Arabidopsis thaliana]; )gi|4218123|emb|CAA22977.1| (AL035353) photosystem I subunit PSI-E-like protein [Arabidopsis thaliana]; )gi|7269730|emb|CAB81463.1| (AL161573) photosystem I subunit PSI-E-like protein [Arabidopsis thaliana]; )gi|14596005|gb|AAK68730.1|…	1	YPVVVR	0.987	0.9137
69	1	gi|11908028|gb|AAG41443.1|AF326861_1,T04524	1	41.8	3	7	0.42	photosystem I chain IV homolog F16A16.140 - Arabidopsis thaliana; )gi|5732203|emb|CAB52678.1| (AJ245908) photosystem I subunit IV precursor [Arabidopsis thaliana]; )gi|4218123|emb|CAA22977.1| (AL035353) photosystem I subunit PSI-E-like protein [Arabidopsis thaliana]; )gi|7269730|emb|CAB81463.1| (AL161573) photosystem I subunit PSI-E-like protein [Arabidopsis thaliana]; )gi|14596005|gb|AAK68730.1|…	2	ESYWFK	0.1179	0.1179
69	1	gi|11908028|gb|AAG41443.1|AF326861_1,T04524	1	41.8	3	7	0.42	photosystem I chain IV homolog F16A16.140 - Arabidopsis thaliana; )gi|5732203|emb|CAB52678.1| (AJ245908) photosystem I subunit IV precursor [Arabidopsis thaliana]; )gi|4218123|emb|CAA22977.1| (AL035353) photosystem I subunit PSI-E-like protein [Arabidopsis thaliana]; )gi|7269730|emb|CAB81463.1| (AL161573) photosystem I subunit PSI-E-like protein [Arabidopsis thaliana]; )gi|14596005|gb|AAK68730.1|…	1	NVGSVVAVDQDPK	0.0551	0.0551
70	1	gi|15810483|gb|AAL07129.1|,T04792	1	8.3	4	5	0.31	hypothetical protein F10M23.30 - Arabidopsis thaliana; )gi|4455192|emb|CAB36515.1| (AL035440) putative protein [Arabidopsis thaliana]; )gi|7269521|emb|CAB79524.1| (AL161565) putative protein [Arabidopsis thaliana],(AY056280) unknown protein [Arabidopsis thaliana]	2	FADAVVIQK	0.9999	0.999
70	1	gi|15810483|gb|AAL07129.1|,T04792	1	8.3	4	5	0.31	hypothetical protein F10M23.30 - Arabidopsis thaliana; )gi|4455192|emb|CAB36515.1| (AL035440) putative protein [Arabidopsis thaliana]; )gi|7269521|emb|CAB79524.1| (AL161565) putative protein [Arabidopsis thaliana],(AY056280) unknown protein [Arabidopsis thaliana]	2	TVLIDFISSPEVNFFK	0.9999	0.999
70	1	gi|15810483|gb|AAL07129.1|,T04792	1	8.3	4	5	0.31	hypothetical protein F10M23.30 - Arabidopsis thaliana; )gi|4455192|emb|CAB36515.1| (AL035440) putative protein [Arabidopsis thaliana]; )gi|7269521|emb|CAB79524.1| (AL161565) putative protein [Arabidopsis thaliana],(AY056280) unknown protein [Arabidopsis thaliana]	2	TFASGILVPK	0.999	0.9927
70	1	gi|15810483|gb|AAL07129.1|,T04792	1	8.3	4	5	0.31	hypothetical protein F10M23.30 - Arabidopsis thaliana; )gi|4455192|emb|CAB36515.1| (AL035440) putative protein [Arabidopsis thaliana]; )gi|7269521|emb|CAB79524.1| (AL161565) putative protein [Arabidopsis thaliana],(AY056280) unknown protein [Arabidopsis thaliana]	2	SPWPTLTGDPPLVIAR	0.9801	0.8725
70	1	gi|15810483|gb|AAL07129.1|,T04792	1	8.3	4	5	0.31	hypothetical protein F10M23.30 - Arabidopsis thaliana; )gi|4455192|emb|CAB36515.1| (AL035440) putative protein [Arabidopsis thaliana]; )gi|7269521|emb|CAB79524.1| (AL161565) putative protein [Arabidopsis thaliana],(AY056280) unknown protein [Arabidopsis thaliana]	2	DILDSAIEDIKK	0.2165	0.2165
71	1	gi|16604454|gb|AAL24233.1|,T04946	1	4.3	2	3	0.2	hypothetical protein F7J7.90 - Arabidopsis thaliana; )gi|2911072|emb|CAA17534.1| (AL021960) putative protein [Arabidopsis thaliana]; )gi|7268912|emb|CAB79115.1| (AL161554) putative protein [Arabidopsis thaliana],(AY058845) AT4g21150/F7J7_90 [Arabidopsis thaliana]	2	FDADSATYFLDSFPK	0.9998	0.999
71	1	gi|16604454|gb|AAL24233.1|,T04946	1	4.3	2	3	0.2	hypothetical protein F7J7.90 - Arabidopsis thaliana; )gi|2911072|emb|CAA17534.1| (AL021960) putative protein [Arabidopsis thaliana]; )gi|7268912|emb|CAB79115.1| (AL161554) putative protein [Arabidopsis thaliana],(AY058845) AT4g21150/F7J7_90 [Arabidopsis thaliana]	2	DIVSQLQAGVK	0.9983	0.993
72	1	T05334	1	17.3	4	5	0.32	endomembrane-associated protein F1C12.180 - Arabidopsis thaliana; )gi|1550738|emb|CAA69300.1| (Y08061) endomembrane-associated protein [Arabidopsis thaliana]; )gi|2982443|emb|CAA18251.1| (AL022224) endomembrane-associated protein [Arabidopsis thaliana]; )gi|7268821|emb|CAB79026.1| (AL161552) endomembrane-associated protein [Arabidopsis thaliana]	2	KEEATPAPAVVETPVK	0.9999	0.999
72	1	T05334	1	17.3	4	5	0.32	endomembrane-associated protein F1C12.180 - Arabidopsis thaliana; )gi|1550738|emb|CAA69300.1| (Y08061) endomembrane-associated protein [Arabidopsis thaliana]; )gi|2982443|emb|CAA18251.1| (AL022224) endomembrane-associated protein [Arabidopsis thaliana]; )gi|7268821|emb|CAB79026.1| (AL161552) endomembrane-associated protein [Arabidopsis thaliana]	2	VVETYEATSAEVK	0.9999	0.999
72	1	T05334	1	17.3	4	5	0.32	endomembrane-associated protein F1C12.180 - Arabidopsis thaliana; )gi|1550738|emb|CAA69300.1| (Y08061) endomembrane-associated protein [Arabidopsis thaliana]; )gi|2982443|emb|CAA18251.1| (AL022224) endomembrane-associated protein [Arabidopsis thaliana]; )gi|7268821|emb|CAB79026.1| (AL161552) endomembrane-associated protein [Arabidopsis thaliana]	3	KEEATPAPAVVETPVK	0.9995	0.9964
72	1	T05334	1	17.3	4	5	0.32	endomembrane-associated protein F1C12.180 - Arabidopsis thaliana; )gi|1550738|emb|CAA69300.1| (Y08061) endomembrane-associated protein [Arabidopsis thaliana]; )gi|2982443|emb|CAA18251.1| (AL022224) endomembrane-associated protein [Arabidopsis thaliana]; )gi|7268821|emb|CAB79026.1| (AL161552) endomembrane-associated protein [Arabidopsis thaliana]	2	VSVFLPEEVK	0.9557	0.7502
73	1	gi|14596171|gb|AAK68813.1|,T05402	1	17.8	6	13	0.73	H+-transporting ATP synthase (EC 3.6.1.34) chain 9 - Arabidopsis thaliana; )gi|5730141|emb|CAB52473.1| (AJ245574) ATP synthase beta chain precursor (subunit II) [Arabidopsis thaliana]; )gi|2864617|emb|CAA16964.1| (AL021811) H+-transporting ATP synthase chain9 - like protein [Arabidopsis thaliana]; )gi|7270130|emb|CAB79944.1| (AL161580) H+-transporting ATP synthase chain 9-like protein [Arabidopsi…	1	AEIAAALNK	0.9999	0.999
73	1	gi|14596171|gb|AAK68813.1|,T05402	1	17.8	6	13	0.73	H+-transporting ATP synthase (EC 3.6.1.34) chain 9 - Arabidopsis thaliana; )gi|5730141|emb|CAB52473.1| (AJ245574) ATP synthase beta chain precursor (subunit II) [Arabidopsis thaliana]; )gi|2864617|emb|CAA16964.1| (AL021811) H+-transporting ATP synthase chain9 - like protein [Arabidopsis thaliana]; )gi|7270130|emb|CAB79944.1| (AL161580) H+-transporting ATP synthase chain 9-like protein [Arabidopsi…	2	ALDSQIAALSEDIVK	0.9999	0.999
73	1	gi|14596171|gb|AAK68813.1|,T05402	1	17.8	6	13	0.73	H+-transporting ATP synthase (EC 3.6.1.34) chain 9 - Arabidopsis thaliana; )gi|5730141|emb|CAB52473.1| (AJ245574) ATP synthase beta chain precursor (subunit II) [Arabidopsis thaliana]; )gi|2864617|emb|CAA16964.1| (AL021811) H+-transporting ATP synthase chain9 - like protein [Arabidopsis thaliana]; )gi|7270130|emb|CAB79944.1| (AL161580) H+-transporting ATP synthase chain 9-like protein [Arabidopsi…	3	ALDSQIAALSEDIVK	0.9987	0.9907
73	1	gi|14596171|gb|AAK68813.1|,T05402	1	17.8	6	13	0.73	H+-transporting ATP synthase (EC 3.6.1.34) chain 9 - Arabidopsis thaliana; )gi|5730141|emb|CAB52473.1| (AJ245574) ATP synthase beta chain precursor (subunit II) [Arabidopsis thaliana]; )gi|2864617|emb|CAA16964.1| (AL021811) H+-transporting ATP synthase chain9 - like protein [Arabidopsis thaliana]; )gi|7270130|emb|CAB79944.1| (AL161580) H+-transporting ATP synthase chain 9-like protein [Arabidopsi…	2	AEIAAALNK	0.997	0.9791
73	1	gi|14596171|gb|AAK68813.1|,T05402	1	17.8	6	13	0.73	H+-transporting ATP synthase (EC 3.6.1.34) chain 9 - Arabidopsis thaliana; )gi|5730141|emb|CAB52473.1| (AJ245574) ATP synthase beta chain precursor (subunit II) [Arabidopsis thaliana]; )gi|2864617|emb|CAA16964.1| (AL021811) H+-transporting ATP synthase chain9 - like protein [Arabidopsis thaliana]; )gi|7270130|emb|CAB79944.1| (AL161580) H+-transporting ATP synthase chain 9-like protein [Arabidopsi…	2	EALASLESQK	0.9953	0.9671
73	1	gi|14596171|gb|AAK68813.1|,T05402	1	17.8	6	13	0.73	H+-transporting ATP synthase (EC 3.6.1.34) chain 9 - Arabidopsis thaliana; )gi|5730141|emb|CAB52473.1| (AJ245574) ATP synthase beta chain precursor (subunit II) [Arabidopsis thaliana]; )gi|2864617|emb|CAA16964.1| (AL021811) H+-transporting ATP synthase chain9 - like protein [Arabidopsis thaliana]; )gi|7270130|emb|CAB79944.1| (AL161580) H+-transporting ATP synthase chain 9-like protein [Arabidopsi…	2	EALASLESQKEETIK	0.3301	0.3301
74	1	gi|1688296|gb|AAB36949.1|,gi|2306917|gb|AAB65787.1|,T05780	1	17.1	3	13	0.64	plasma membrane intrinsic protein M4E13.150 - Arabidopsis thaliana; )gi|2924520|emb|CAA17774.1| (AL022023) plasma membrane intrinsic protein (SIMIP) [Arabidopsis thaliana]; )gi|7270461|emb|CAB80227.1| (AL161586) plasma membrane intrinsic protein (SIMIP) [Arabidopsis thaliana]; )gi|15724340|gb|AAL06563.1|AF412110_1 (AF412110) AT4g35100/M4E13_150 [Arabidopsis thaliana]; )gi|17065454|gb|AAL32881.1| …	2	SFGAAVIYNNEK	0.9998	0.999
74	1	gi|1688296|gb|AAB36949.1|,gi|2306917|gb|AAB65787.1|,T05780	1	17.1	3	13	0.64	plasma membrane intrinsic protein M4E13.150 - Arabidopsis thaliana; )gi|2924520|emb|CAA17774.1| (AL022023) plasma membrane intrinsic protein (SIMIP) [Arabidopsis thaliana]; )gi|7270461|emb|CAB80227.1| (AL161586) plasma membrane intrinsic protein (SIMIP) [Arabidopsis thaliana]; )gi|15724340|gb|AAL06563.1|AF412110_1 (AF412110) AT4g35100/M4E13_150 [Arabidopsis thaliana]; )gi|17065454|gb|AAL32881.1| …	2	TPYNTLGGGANTVADGYSK	0.9998	0.999
74	1	gi|1688296|gb|AAB36949.1|,gi|2306917|gb|AAB65787.1|,T05780	1	17.1	3	13	0.64	plasma membrane intrinsic protein M4E13.150 - Arabidopsis thaliana; )gi|2924520|emb|CAA17774.1| (AL022023) plasma membrane intrinsic protein (SIMIP) [Arabidopsis thaliana]; )gi|7270461|emb|CAB80227.1| (AL161586) plasma membrane intrinsic protein (SIMIP) [Arabidopsis thaliana]; )gi|15724340|gb|AAL06563.1|AF412110_1 (AF412110) AT4g35100/M4E13_150 [Arabidopsis thaliana]; )gi|17065454|gb|AAL32881.1| …	2	DYVDPPPAPLLDMGELK	0.9586	0.8022
75	1	T05857	1	12	4	6	0.39	hypothetical protein T29A15.10 - Arabidopsis thaliana; )gi|4469003|emb|CAB38264.1| (AL035602) putative protein [Arabidopsis thaliana]; )gi|7269606|emb|CAB81402.1| (AL161571) putative protein [Arabidopsis thaliana]; )gi|11762218|gb|AAG40387.1|AF325035_1 (AF325035) AT4g27520 [Arabidopsis thaliana]	1	GADSVLEVNK	0.9999	0.999
75	1	T05857	1	12	4	6	0.39	hypothetical protein T29A15.10 - Arabidopsis thaliana; )gi|4469003|emb|CAB38264.1| (AL035602) putative protein [Arabidopsis thaliana]; )gi|7269606|emb|CAB81402.1| (AL161571) putative protein [Arabidopsis thaliana]; )gi|11762218|gb|AAG40387.1|AF325035_1 (AF325035) AT4g27520 [Arabidopsis thaliana]	2	GADSVLEVNK	0.999	0.9928
75	1	T05857	1	12	4	6	0.39	hypothetical protein T29A15.10 - Arabidopsis thaliana; )gi|4469003|emb|CAB38264.1| (AL035602) putative protein [Arabidopsis thaliana]; )gi|7269606|emb|CAB81402.1| (AL161571) putative protein [Arabidopsis thaliana]; )gi|11762218|gb|AAG40387.1|AF325035_1 (AF325035) AT4g27520 [Arabidopsis thaliana]	2	LNVVVISAR	0.9985	0.9892
75	1	T05857	1	12	4	6	0.39	hypothetical protein T29A15.10 - Arabidopsis thaliana; )gi|4469003|emb|CAB38264.1| (AL035602) putative protein [Arabidopsis thaliana]; )gi|7269606|emb|CAB81402.1| (AL161571) putative protein [Arabidopsis thaliana]; )gi|11762218|gb|AAG40387.1|AF325035_1 (AF325035) AT4g27520 [Arabidopsis thaliana]	2	FNVGGSGAWVTNPPENYESWSGK	0.9857	0.9056
76	1	gi|16974583|gb|AAL31187.1|,T06068	1	6.7	4	7	0.28	probable proton pump F19H22.180 - Arabidopsis thaliana; )gi|4539327|emb|CAB38828.1| (AL035679) putative proton pump [Arabidopsis thaliana]; )gi|7270891|emb|CAB80571.1| (AL161594) putative proton pump [Arabidopsis thaliana],(AY060557) AT4g39080/F19H22_180 [Arabidopsis thaliana]	2	FTSAIQEIVDAYGVAK	0.9998	0.999
76	1	gi|16974583|gb|AAL31187.1|,T06068	1	6.7	4	7	0.28	probable proton pump F19H22.180 - Arabidopsis thaliana; )gi|4539327|emb|CAB38828.1| (AL035679) putative proton pump [Arabidopsis thaliana]; )gi|7270891|emb|CAB80571.1| (AL161594) putative proton pump [Arabidopsis thaliana],(AY060557) AT4g39080/F19H22_180 [Arabidopsis thaliana]	2	TTIDAGLGQR	0.9781	0.8869
76	1	gi|16974583|gb|AAL31187.1|,T06068	1	6.7	4	7	0.28	probable proton pump F19H22.180 - Arabidopsis thaliana; )gi|4539327|emb|CAB38828.1| (AL035679) putative proton pump [Arabidopsis thaliana]; )gi|7270891|emb|CAB80571.1| (AL161594) putative proton pump [Arabidopsis thaliana],(AY060557) AT4g39080/F19H22_180 [Arabidopsis thaliana]	2	EIQDALQR	0.9278	0.6413
76	1	gi|16974583|gb|AAL31187.1|,T06068	1	6.7	4	7	0.28	probable proton pump F19H22.180 - Arabidopsis thaliana; )gi|4539327|emb|CAB38828.1| (AL035679) putative proton pump [Arabidopsis thaliana]; )gi|7270891|emb|CAB80571.1| (AL161594) putative proton pump [Arabidopsis thaliana],(AY060557) AT4g39080/F19H22_180 [Arabidopsis thaliana]	3	ETESQQAGEDLLESPLLQEEK	0.2011	0.2011
77	1	gi|13377778|gb|AAK20858.1|AF333971_1,T06631	1	6.7	2	3	0.2	pollen surface protein homolog T20K18.80 - Arabidopsis thaliana; )gi|4586249|emb|CAB40990.1| (AL049640) putative pollen surface protein [Arabidopsis thaliana]; )gi|7267974|emb|CAB78315.1| (AL161534) putative pollen surface protein [Arabidopsis thaliana]; )gi|16974609|gb|AAL31207.1| (AY060582) AT4g12730/T20K18_80 [Arabidopsis thaliana],(AF333971) fasciclin-like arabinogalactan-protein 2 [Arabidops…	2	VAFGVQDDDSK	0.9982	0.9928
77	1	gi|13377778|gb|AAK20858.1|AF333971_1,T06631	1	6.7	2	3	0.2	pollen surface protein homolog T20K18.80 - Arabidopsis thaliana; )gi|4586249|emb|CAB40990.1| (AL049640) putative pollen surface protein [Arabidopsis thaliana]; )gi|7267974|emb|CAB78315.1| (AL161534) putative pollen surface protein [Arabidopsis thaliana]; )gi|16974609|gb|AAL31207.1| (AY060582) AT4g12730/T20K18_80 [Arabidopsis thaliana],(AF333971) fasciclin-like arabinogalactan-protein 2 [Arabidops…	2	SGNGAVNTLATEGNNK	0.9924	0.9697
78	1	gi|5738542|emb|CAB53034.1|,T06638	1	16.4	4	8	0.43	photosystem I chain XI precursor - Arabidopsis thaliana; )gi|4586256|emb|CAB40997.1| (AL049640) probable photosystem I chain XI precursor [Arabidopsis thaliana]; )gi|7267981|emb|CAB78322.1| (AL161534) probable photosystem I chain XI precursor [Arabidopsis thaliana]; )gi|16226622|gb|AAL16216.1|AF428447_1 (AF428447) AT4g12800/T20K18_150 [Arabidopsis thaliana]; )gi|16649159|gb|AAL24431.1| (AY059949)…	2	EGEPSIAPSLTLTGR	0.9999	0.999
78	1	gi|5738542|emb|CAB53034.1|,T06638	1	16.4	4	8	0.43	photosystem I chain XI precursor - Arabidopsis thaliana; )gi|4586256|emb|CAB40997.1| (AL049640) probable photosystem I chain XI precursor [Arabidopsis thaliana]; )gi|7267981|emb|CAB78322.1| (AL161534) probable photosystem I chain XI precursor [Arabidopsis thaliana]; )gi|16226622|gb|AAL16216.1|AF428447_1 (AF428447) AT4g12800/T20K18_150 [Arabidopsis thaliana]; )gi|16649159|gb|AAL24431.1| (AY059949)…	1	TAVNPLLR	0.9843	0.8971
78	1	gi|5738542|emb|CAB53034.1|,T06638	1	16.4	4	8	0.43	photosystem I chain XI precursor - Arabidopsis thaliana; )gi|4586256|emb|CAB40997.1| (AL049640) probable photosystem I chain XI precursor [Arabidopsis thaliana]; )gi|7267981|emb|CAB78322.1| (AL161534) probable photosystem I chain XI precursor [Arabidopsis thaliana]; )gi|16226622|gb|AAL16216.1|AF428447_1 (AF428447) AT4g12800/T20K18_150 [Arabidopsis thaliana]; )gi|16649159|gb|AAL24431.1| (AY059949)…	2	TAVNPLLR	0.9703	0.8199
78	1	gi|5738542|emb|CAB53034.1|,T06638	1	16.4	4	8	0.43	photosystem I chain XI precursor - Arabidopsis thaliana; )gi|4586256|emb|CAB40997.1| (AL049640) probable photosystem I chain XI precursor [Arabidopsis thaliana]; )gi|7267981|emb|CAB78322.1| (AL161534) probable photosystem I chain XI precursor [Arabidopsis thaliana]; )gi|16226622|gb|AAL16216.1|AF428447_1 (AF428447) AT4g12800/T20K18_150 [Arabidopsis thaliana]; )gi|16649159|gb|AAL24431.1| (AY059949)…	2	QPDQLQTADGWAK	0.9674	0.8051
79	1	T07634	1	5.6	2	2	0.14	pollen-specific protein homolog T1P17.10 - Arabidopsis thaliana; )gi|4725941|emb|CAB41712.1| (AL049730) putative pollen-specific protein [Arabidopsis thaliana]; )gi|7267944|emb|CAB78285.1| (AL161534) putative pollen-specific protein [Arabidopsis thaliana]; )gi|18158154|gb|AAL62306.1|AF439406_1 (AF439406) multi-copper oxidase-related protein [Arabidopsis thaliana]	2	TENLDSWYLGQETYVR	0.9998	0.999
79	1	T07634	1	5.6	2	2	0.14	pollen-specific protein homolog T1P17.10 - Arabidopsis thaliana; )gi|4725941|emb|CAB41712.1| (AL049730) putative pollen-specific protein [Arabidopsis thaliana]; )gi|7267944|emb|CAB78285.1| (AL161534) putative pollen-specific protein [Arabidopsis thaliana]; )gi|18158154|gb|AAL62306.1|AF439406_1 (AF439406) multi-copper oxidase-related protein [Arabidopsis thaliana]	1	VTGVGILK	0.9686	0.8439
79	1	T07634	1	5.6	2	2	0.14	pollen-specific protein homolog T1P17.10 - Arabidopsis thaliana; )gi|4725941|emb|CAB41712.1| (AL049730) putative pollen-specific protein [Arabidopsis thaliana]; )gi|7267944|emb|CAB78285.1| (AL161534) putative pollen-specific protein [Arabidopsis thaliana]; )gi|18158154|gb|AAL62306.1|AF439406_1 (AF439406) multi-copper oxidase-related protein [Arabidopsis thaliana]	2	TTLNGISFK	0.1597	0.1597
80	1	gi|17939851|emb|CAC81059.1|,T46100	1	13.8	2	3	0.2	hypothetical protein T25B15.70 - Arabidopsis thaliana; )gi|10045563|emb|CAC07921.1| (AL132972) putative protein [Arabidopsis thaliana]; )gi|15215604|gb|AAK91347.1| (AY050330) AT3g52300/T25B15_70 [Arabidopsis thaliana],(AJ271469) mitochondrial F0 ATP synthase D chain [Arabidopsis thaliana]	2	EAYDSIEIPK	0.9963	0.9853
80	1	gi|17939851|emb|CAC81059.1|,T46100	1	13.8	2	3	0.2	hypothetical protein T25B15.70 - Arabidopsis thaliana; )gi|10045563|emb|CAC07921.1| (AL132972) putative protein [Arabidopsis thaliana]; )gi|15215604|gb|AAK91347.1| (AY050330) AT3g52300/T25B15_70 [Arabidopsis thaliana],(AJ271469) mitochondrial F0 ATP synthase D chain [Arabidopsis thaliana]	2	EIADVQEISK	0.9954	0.9818
81	1	gi|1033195|gb|AAB18942.1|,gi|7542486|gb|AAF63476.1|,T47754	1	10.5	3	5	0.33	leucine zipper-containing protein AT103 - Arabidopsis thaliana; )gi|6911864|emb|CAB72164.1| (AL138655) leucine zipper-containing protein AT103 [Arabidopsis thaliana],(U38232) AT103 [Arabidopsis thaliana],(AF236101) putative dicarboxylate diiron protein [Arabidopsis thaliana]	2	NLNEAEFEALLQEFK	0.9998	0.999
81	1	gi|1033195|gb|AAB18942.1|,gi|7542486|gb|AAF63476.1|,T47754	1	10.5	3	5	0.33	leucine zipper-containing protein AT103 - Arabidopsis thaliana; )gi|6911864|emb|CAB72164.1| (AL138655) leucine zipper-containing protein AT103 [Arabidopsis thaliana],(U38232) AT103 [Arabidopsis thaliana],(AF236101) putative dicarboxylate diiron protein [Arabidopsis thaliana]	2	IFPAVLDVENPEFK	0.9963	0.9793
81	1	gi|1033195|gb|AAB18942.1|,gi|7542486|gb|AAF63476.1|,T47754	1	10.5	3	5	0.33	leucine zipper-containing protein AT103 - Arabidopsis thaliana; )gi|6911864|emb|CAB72164.1| (AL138655) leucine zipper-containing protein AT103 [Arabidopsis thaliana],(U38232) AT103 [Arabidopsis thaliana],(AF236101) putative dicarboxylate diiron protein [Arabidopsis thaliana]	2	EIQESLLTPR	0.995	0.9723
82	1	T47918	1	17.9	4	10	0.66	probable DNA-binding protein - Arabidopsis thaliana; )gi|6850893|emb|CAB71056.1| (AL137898) putative DNA-binding protein [Arabidopsis thaliana]; )gi|13878167|gb|AAK44161.1|AF370346_1 (AF370346) putative DNA-binding protein [Arabidopsis thaliana]; )gi|17104525|gb|AAL34151.1| (AY062977) putative DNA-binding protein [Arabidopsis thaliana]	3	ALTVVEKPVEEPAPAKPASASLDR	0.9999	0.999
82	1	T47918	1	17.9	4	10	0.66	probable DNA-binding protein - Arabidopsis thaliana; )gi|6850893|emb|CAB71056.1| (AL137898) putative DNA-binding protein [Arabidopsis thaliana]; )gi|13878167|gb|AAK44161.1|AF370346_1 (AF370346) putative DNA-binding protein [Arabidopsis thaliana]; )gi|17104525|gb|AAL34151.1| (AY062977) putative DNA-binding protein [Arabidopsis thaliana]	2	IQNPPPEQIFDDSK	0.9988	0.9917
82	1	T47918	1	17.9	4	10	0.66	probable DNA-binding protein - Arabidopsis thaliana; )gi|6850893|emb|CAB71056.1| (AL137898) putative DNA-binding protein [Arabidopsis thaliana]; )gi|13878167|gb|AAK44161.1|AF370346_1 (AF370346) putative DNA-binding protein [Arabidopsis thaliana]; )gi|17104525|gb|AAL34151.1| (AY062977) putative DNA-binding protein [Arabidopsis thaliana]	2	ALTVVEKPVEEPAPAK	0.9959	0.9709
82	1	T47918	1	17.9	4	10	0.66	probable DNA-binding protein - Arabidopsis thaliana; )gi|6850893|emb|CAB71056.1| (AL137898) putative DNA-binding protein [Arabidopsis thaliana]; )gi|13878167|gb|AAK44161.1|AF370346_1 (AF370346) putative DNA-binding protein [Arabidopsis thaliana]; )gi|17104525|gb|AAL34151.1| (AY062977) putative DNA-binding protein [Arabidopsis thaliana]	3	ALTVVEKPVEEPAPAK	0.9938	0.9571
83	1	T47939,T50550	1	23.7	3	6	0.4	Lhca2 protein - Arabidopsis thaliana; )gi|6850838|emb|CAB71077.1| (AL132962) Lhca2 protein [Arabidopsis thaliana],PS I antenna protein Lhca2 [imported] - Arabidopsis thaliana; )gi|4741940|gb|AAD28767.1|AF134120_1 (AF134120) Lhca2 protein [Arabidopsis thaliana]; )gi|15451180|gb|AAK96861.1| (AY054670) Lhca2 protein [Arabidopsis thaliana]; )gi|17529286|gb|AAL38870.1| (AY065429) putative Lhca2 protei…	2	IGILNTPSWYTAGEQEYFTDK	0.9998	0.999
83	1	T47939,T50550	1	23.7	3	6	0.4	Lhca2 protein - Arabidopsis thaliana; )gi|6850838|emb|CAB71077.1| (AL132962) Lhca2 protein [Arabidopsis thaliana],PS I antenna protein Lhca2 [imported] - Arabidopsis thaliana; )gi|4741940|gb|AAD28767.1|AF134120_1 (AF134120) Lhca2 protein [Arabidopsis thaliana]; )gi|15451180|gb|AAK96861.1| (AY054670) Lhca2 protein [Arabidopsis thaliana]; )gi|17529286|gb|AAL38870.1| (AY065429) putative Lhca2 protei…	2	LTGTDVGYPGGLWFDPLGWGSGSPAK	0.9998	0.999
83	1	T47939,T50550	1	23.7	3	6	0.4	Lhca2 protein - Arabidopsis thaliana; )gi|6850838|emb|CAB71077.1| (AL132962) Lhca2 protein [Arabidopsis thaliana],PS I antenna protein Lhca2 [imported] - Arabidopsis thaliana; )gi|4741940|gb|AAD28767.1|AF134120_1 (AF134120) Lhca2 protein [Arabidopsis thaliana]; )gi|15451180|gb|AAK96861.1| (AY054670) Lhca2 protein [Arabidopsis thaliana]; )gi|17529286|gb|AAL38870.1| (AY065429) putative Lhca2 protei…	2	PGSVNTDPVFPNNK	0.9954	0.9742
84	1	T48007	1	4.7	3	4	0.27	P-glycoprotein homolog T17J13.110 [similarity] - Arabidopsis thaliana; )gi|6899925|emb|CAB71875.1| (AL138651) P-glycoprotein-like proetin [Arabidopsis thaliana]	2	ILLLDEATSALDAESER	0.9999	0.999
84	1	T48007	1	4.7	3	4	0.27	P-glycoprotein homolog T17J13.110 [similarity] - Arabidopsis thaliana; )gi|6899925|emb|CAB71875.1| (AL138651) P-glycoprotein-like proetin [Arabidopsis thaliana]	2	VLLLDEATSALDAESER	0.9999	0.999
84	1	T48007	1	4.7	3	4	0.27	P-glycoprotein homolog T17J13.110 [similarity] - Arabidopsis thaliana; )gi|6899925|emb|CAB71875.1| (AL138651) P-glycoprotein-like proetin [Arabidopsis thaliana]	2	FYDPQSGEVR	0.9884	0.9225
84	1	T48007	1	4.7	3	4	0.27	P-glycoprotein homolog T17J13.110 [similarity] - Arabidopsis thaliana; )gi|6899925|emb|CAB71875.1| (AL138651) P-glycoprotein-like proetin [Arabidopsis thaliana]	2	FYDPDSGQITLDGVEIK	0.1621	0.1621
85	1	gi|13877587|gb|AAK43871.1|AF370494_1,T49900	1	4.8	2	3	0.15	2-oxoglutarate/malate translocator-like protein T24H18.30 [similarity] - Arabidopsis thaliana; )gi|7630042|emb|CAB88250.1| (AL353013) 2-oxoglutarate/malate translocator precursor-like protein [Arabidopsis thaliana],(AF370494) 2-oxoglutarate/malate translocator precursor-like protein [Arabidopsis thaliana]	2	YGLIEWFSQTVVK	0.9998	0.999
85	1	gi|13877587|gb|AAK43871.1|AF370494_1,T49900	1	4.8	2	3	0.15	2-oxoglutarate/malate translocator-like protein T24H18.30 [similarity] - Arabidopsis thaliana; )gi|7630042|emb|CAB88250.1| (AL353013) 2-oxoglutarate/malate translocator precursor-like protein [Arabidopsis thaliana],(AF370494) 2-oxoglutarate/malate translocator precursor-like protein [Arabidopsis thaliana]	2	VAYQFVR	0.9508	0.8266
86	1	gi|11908032|gb|AAG41445.1|AF326863_1,T51419	1	23.6	5	12	0.7	CARBONIC ANHYDRASE 2 - Arabidopsis thaliana; )gi|9755742|emb|CAC01873.1| (AL391149) CARBONIC ANHYDRASE 2 [Arabidopsis thaliana],(AF326863) putative CARBONIC ANHYDRASE 2 [Arabidopsis thaliana]; )gi|12642852|gb|AAK00368.1|AF339686_1 (AF339686) putative carbonic anhydrase 2 [Arabidopsis thaliana]; )gi|11692920|gb|AAG40063.1|AF324712_1 (AF324712) AT5g14740 [Arabidopsis thaliana]; )gi|16226547|gb|AAL1…	2	EKYETNPALYGELAK	0.9999	0.999
86	1	gi|11908032|gb|AAG41445.1|AF326863_1,T51419	1	23.6	5	12	0.7	CARBONIC ANHYDRASE 2 - Arabidopsis thaliana; )gi|9755742|emb|CAC01873.1| (AL391149) CARBONIC ANHYDRASE 2 [Arabidopsis thaliana],(AF326863) putative CARBONIC ANHYDRASE 2 [Arabidopsis thaliana]; )gi|12642852|gb|AAK00368.1|AF339686_1 (AF339686) putative carbonic anhydrase 2 [Arabidopsis thaliana]; )gi|11692920|gb|AAG40063.1|AF324712_1 (AF324712) AT5g14740 [Arabidopsis thaliana]; )gi|16226547|gb|AAL1…	2	ITAELQAASSSDSK	0.9999	0.999
86	1	gi|11908032|gb|AAG41445.1|AF326863_1,T51419	1	23.6	5	12	0.7	CARBONIC ANHYDRASE 2 - Arabidopsis thaliana; )gi|9755742|emb|CAC01873.1| (AL391149) CARBONIC ANHYDRASE 2 [Arabidopsis thaliana],(AF326863) putative CARBONIC ANHYDRASE 2 [Arabidopsis thaliana]; )gi|12642852|gb|AAK00368.1|AF339686_1 (AF339686) putative carbonic anhydrase 2 [Arabidopsis thaliana]; )gi|11692920|gb|AAG40063.1|AF324712_1 (AF324712) AT5g14740 [Arabidopsis thaliana]; )gi|16226547|gb|AAL1…	2	YETNPALYGELAK	0.9999	0.999
86	1	gi|11908032|gb|AAG41445.1|AF326863_1,T51419	1	23.6	5	12	0.7	CARBONIC ANHYDRASE 2 - Arabidopsis thaliana; )gi|9755742|emb|CAC01873.1| (AL391149) CARBONIC ANHYDRASE 2 [Arabidopsis thaliana],(AF326863) putative CARBONIC ANHYDRASE 2 [Arabidopsis thaliana]; )gi|12642852|gb|AAK00368.1|AF339686_1 (AF339686) putative carbonic anhydrase 2 [Arabidopsis thaliana]; )gi|11692920|gb|AAG40063.1|AF324712_1 (AF324712) AT5g14740 [Arabidopsis thaliana]; )gi|16226547|gb|AAL1…	2	EAVNVSLANLLTYPFVR	0.996	0.972
86	1	gi|11908032|gb|AAG41445.1|AF326863_1,T51419	1	23.6	5	12	0.7	CARBONIC ANHYDRASE 2 - Arabidopsis thaliana; )gi|9755742|emb|CAC01873.1| (AL391149) CARBONIC ANHYDRASE 2 [Arabidopsis thaliana],(AF326863) putative CARBONIC ANHYDRASE 2 [Arabidopsis thaliana]; )gi|12642852|gb|AAK00368.1|AF339686_1 (AF339686) putative carbonic anhydrase 2 [Arabidopsis thaliana]; )gi|11692920|gb|AAG40063.1|AF324712_1 (AF324712) AT5g14740 [Arabidopsis thaliana]; )gi|16226547|gb|AAL1…	1	EGFVTFK	0.9877	0.9178
86	1	gi|11908032|gb|AAG41445.1|AF326863_1,T51419	1	23.6	5	12	0.7	CARBONIC ANHYDRASE 2 - Arabidopsis thaliana; )gi|9755742|emb|CAC01873.1| (AL391149) CARBONIC ANHYDRASE 2 [Arabidopsis thaliana],(AF326863) putative CARBONIC ANHYDRASE 2 [Arabidopsis thaliana]; )gi|12642852|gb|AAK00368.1|AF339686_1 (AF339686) putative carbonic anhydrase 2 [Arabidopsis thaliana]; )gi|11692920|gb|AAG40063.1|AF324712_1 (AF324712) AT5g14740 [Arabidopsis thaliana]; )gi|16226547|gb|AAL1…	2	SFDPVER	0.9351	0.6672
86	1	gi|11908032|gb|AAG41445.1|AF326863_1,T51419	1	23.6	5	12	0.7	CARBONIC ANHYDRASE 2 - Arabidopsis thaliana; )gi|9755742|emb|CAC01873.1| (AL391149) CARBONIC ANHYDRASE 2 [Arabidopsis thaliana],(AF326863) putative CARBONIC ANHYDRASE 2 [Arabidopsis thaliana]; )gi|12642852|gb|AAK00368.1|AF339686_1 (AF339686) putative carbonic anhydrase 2 [Arabidopsis thaliana]; )gi|11692920|gb|AAG40063.1|AF324712_1 (AF324712) AT5g14740 [Arabidopsis thaliana]; )gi|16226547|gb|AAL1…	3	KITAELQAASSSDSK	0.3822	0.3822
87	1	gi|9758239|dbj|BAB08738.1|,T52292	1	2.9	2	2	0.13	endopeptidase Clp (EC 3.4.21.92) ATP-binding chain C, chloroplast [imported] - Arabidopsis thaliana; )gi|2921158|gb|AAC04687.1| (AF022909) ClpC [Arabidopsis thaliana],(AB017063) ATP-dependent Clp protease, ATP-binding subunit [Arabidopsis thaliana]	2	VPEPTVDETIQILK	0.9998	0.999
87	1	gi|9758239|dbj|BAB08738.1|,T52292	1	2.9	2	2	0.13	endopeptidase Clp (EC 3.4.21.92) ATP-binding chain C, chloroplast [imported] - Arabidopsis thaliana; )gi|2921158|gb|AAC04687.1| (AF022909) ClpC [Arabidopsis thaliana],(AB017063) ATP-dependent Clp protease, ATP-binding subunit [Arabidopsis thaliana]	2	VVDEGYNPSYGAR	0.9832	0.9354
88	1	gi|15294226|gb|AAK95290.1|AF410304_1,T52313	1	16.2	4	10	0.54	photosystem II protein [imported] - Arabidopsis thaliana; )gi|4741962|gb|AAD28778.1|AF134131_1 (AF134131) PsbS protein [Arabidopsis thaliana]; )gi|13876505|gb|AAK43481.1|AC084807_6 (AC084807) photosystem II 22kDa protein, putative [Arabidopsis thaliana],(AF410304) unknown protein [Arabidopsis thaliana]	2	VEDGIFGTSGGIGFTK	0.9999	0.999
88	1	gi|15294226|gb|AAK95290.1|AF410304_1,T52313	1	16.2	4	10	0.54	photosystem II protein [imported] - Arabidopsis thaliana; )gi|4741962|gb|AAD28778.1|AF134131_1 (AF134131) PsbS protein [Arabidopsis thaliana]; )gi|13876505|gb|AAK43481.1|AC084807_6 (AC084807) photosystem II 22kDa protein, putative [Arabidopsis thaliana],(AF410304) unknown protein [Arabidopsis thaliana]	2	ANELFVGR	0.9973	0.9811
88	1	gi|15294226|gb|AAK95290.1|AF410304_1,T52313	1	16.2	4	10	0.54	photosystem II protein [imported] - Arabidopsis thaliana; )gi|4741962|gb|AAD28778.1|AF134131_1 (AF134131) PsbS protein [Arabidopsis thaliana]; )gi|13876505|gb|AAK43481.1|AC084807_6 (AC084807) photosystem II 22kDa protein, putative [Arabidopsis thaliana],(AF410304) unknown protein [Arabidopsis thaliana]	2	FVDDPPTGLEK	0.975	0.8446
88	1	gi|15294226|gb|AAK95290.1|AF410304_1,T52313	1	16.2	4	10	0.54	photosystem II protein [imported] - Arabidopsis thaliana; )gi|4741962|gb|AAD28778.1|AF134131_1 (AF134131) PsbS protein [Arabidopsis thaliana]; )gi|13876505|gb|AAK43481.1|AC084807_6 (AC084807) photosystem II 22kDa protein, putative [Arabidopsis thaliana],(AF410304) unknown protein [Arabidopsis thaliana]	1	ANELFVGR	0.9716	0.8265
89	1	T52317	1	18.5	4	7	0.42	chlorophyll a/b-binding protein CP29 [imported] - Arabidopsis thaliana; )gi|4741954|gb|AAD28774.1|AF134127_1 (AF134127) Lhcb4.2 protein [Arabidopsis thaliana]; )gi|6403491|gb|AAF07831.1|AC010871_7 (AC010871) putative chlorophyll a/b-binding protein [Arabidopsis thaliana]; )gi|17473745|gb|AAL38316.1| (AY065140) putative chlorophyll a/b-binding protein [Arabidopsis thaliana]	2	FFDPLGLASDPVK	0.9999	0.999
89	1	T52317	1	18.5	4	7	0.42	chlorophyll a/b-binding protein CP29 [imported] - Arabidopsis thaliana; )gi|4741954|gb|AAD28774.1|AF134127_1 (AF134127) Lhcb4.2 protein [Arabidopsis thaliana]; )gi|6403491|gb|AAF07831.1|AC010871_7 (AC010871) putative chlorophyll a/b-binding protein [Arabidopsis thaliana]; )gi|17473745|gb|AAL38316.1| (AY065140) putative chlorophyll a/b-binding protein [Arabidopsis thaliana]	2	SPEYLDGSLVGDYGFDPFGLGK	0.9999	0.999
89	1	T52317	1	18.5	4	7	0.42	chlorophyll a/b-binding protein CP29 [imported] - Arabidopsis thaliana; )gi|4741954|gb|AAD28774.1|AF134127_1 (AF134127) Lhcb4.2 protein [Arabidopsis thaliana]; )gi|6403491|gb|AAF07831.1|AC010871_7 (AC010871) putative chlorophyll a/b-binding protein [Arabidopsis thaliana]; )gi|17473745|gb|AAL38316.1| (AY065140) putative chlorophyll a/b-binding protein [Arabidopsis thaliana]	2	NLYGEVIGTR	0.9951	0.9658
89	1	T52317	1	18.5	4	7	0.42	chlorophyll a/b-binding protein CP29 [imported] - Arabidopsis thaliana; )gi|4741954|gb|AAD28774.1|AF134127_1 (AF134127) Lhcb4.2 protein [Arabidopsis thaliana]; )gi|6403491|gb|AAF07831.1|AC010871_7 (AC010871) putative chlorophyll a/b-binding protein [Arabidopsis thaliana]; )gi|17473745|gb|AAL38316.1| (AY065140) putative chlorophyll a/b-binding protein [Arabidopsis thaliana]	2	PLWFPGAK	0.826	0.526
90	1	gi|4874296|gb|AAD31358.1|AC007443_2,T52322,T52323,T52324,T52326	1	21.5	2	4	0.61	chlorophyll a/b-binding protein Lhcb2 [imported] - Arabidopsis thaliana; )gi|9294474|dbj|BAB02693.1| (AB018114) light harvesting chlorophyll a/b-binding protein [Arabidopsis thaliana]; )gi|4741950|gb|AAD28772.1|AF134125_1 (AF134125) Lhcb2 protein [Arabidopsis thaliana]; )gi|13899125|gb|AAK48984.1|AF370557_1 (AF370557) light harvesting chlorophyll a/b-binding protein [Arabidopsis thaliana],chlorop…	1	FGEAVWFK	0.9999	0.999
90	1	gi|4874296|gb|AAD31358.1|AC007443_2,T52322,T52323,T52324,T52326	1	21.5	2	4	0.61	chlorophyll a/b-binding protein Lhcb2 [imported] - Arabidopsis thaliana; )gi|9294474|dbj|BAB02693.1| (AB018114) light harvesting chlorophyll a/b-binding protein [Arabidopsis thaliana]; )gi|4741950|gb|AAD28772.1|AF134125_1 (AF134125) Lhcb2 protein [Arabidopsis thaliana]; )gi|13899125|gb|AAK48984.1|AF370557_1 (AF370557) light harvesting chlorophyll a/b-binding protein [Arabidopsis thaliana],chlorop…	2	FGEAVWFK	0.9999	0.999
90	1	gi|4874296|gb|AAD31358.1|AC007443_2,T52322,T52323,T52324,T52326	1	21.5	2	4	0.61	chlorophyll a/b-binding protein Lhcb2 [imported] - Arabidopsis thaliana; )gi|9294474|dbj|BAB02693.1| (AB018114) light harvesting chlorophyll a/b-binding protein [Arabidopsis thaliana]; )gi|4741950|gb|AAD28772.1|AF134125_1 (AF134125) Lhcb2 protein [Arabidopsis thaliana]; )gi|13899125|gb|AAK48984.1|AF370557_1 (AF370557) light harvesting chlorophyll a/b-binding protein [Arabidopsis thaliana],chlorop…	3	IGGGPLGEGLDPLYPGGAFDPLNLAEDPEAFSELK	0.9998	0.999
90	1	gi|4874296|gb|AAD31358.1|AC007443_2,T52322,T52323,T52324,T52326	1	21.5	2	4	0.61	chlorophyll a/b-binding protein Lhcb2 [imported] - Arabidopsis thaliana; )gi|9294474|dbj|BAB02693.1| (AB018114) light harvesting chlorophyll a/b-binding protein [Arabidopsis thaliana]; )gi|4741950|gb|AAD28772.1|AF134125_1 (AF134125) Lhcb2 protein [Arabidopsis thaliana]; )gi|13899125|gb|AAK48984.1|AF370557_1 (AF370557) light harvesting chlorophyll a/b-binding protein [Arabidopsis thaliana],chlorop…	2	STPQSIWYGPDRPK	0.9985	0.9917
91	1	T52470	1	13.2	2	2	0.14	cytochrome-b5 reductase (EC 1.6.2.2) [validated] - Arabidopsis thaliana; )gi|4240116|dbj|BAA74837.1| (AB007799) NADH-cytochrome b5 reductase [Arabidopsis thaliana]; )gi|4240118|dbj|BAA74838.1| (AB007800) NADH-cytochrome b5 reductase [Arabidopsis thaliana]; )gi|9759054|dbj|BAB09576.1| (AB006706) NADH-cytochrome b5 reductase [Arabidopsis thaliana]	2	EELEGLTTNYPEQFK	0.9998	0.999
91	1	T52470	1	13.2	2	2	0.14	cytochrome-b5 reductase (EC 1.6.2.2) [validated] - Arabidopsis thaliana; )gi|4240116|dbj|BAA74837.1| (AB007799) NADH-cytochrome b5 reductase [Arabidopsis thaliana]; )gi|4240118|dbj|BAA74838.1| (AB007800) NADH-cytochrome b5 reductase [Arabidopsis thaliana]; )gi|9759054|dbj|BAB09576.1| (AB006706) NADH-cytochrome b5 reductase [Arabidopsis thaliana]	3	DGQGEDVIKPYTPTTLDSDVGR	0.9987	0.9946
92	1	gi|11993863|gb|AAG42915.1|AF327534_1,V0D1_ARATH	1	6.8	3	4	0.25	(Q9LJI5) PROBABLE VACUOLAR ATP SYNTHASE SUBUNIT D 1 (EC 3.6; )gi|9294284|dbj|BAB02186.1| (AP000420) vacuolar ATP synthase subunit AC39 [Arabidopsis thaliana]; )gi|14532480|gb|AAK63968.1| (AY039864) AT3g28710/MZN14_20 [Arabidopsis thaliana]; )gi|18655357|gb|AAL76134.1| (AY077656) AT3g28710/MZN14_20 [Arabidopsis thaliana],(AF327534) putative vacuolar ATP synthase subunit AC3 protein [Arabidopsis th…	2	AYLEDFYK	0.993	0.9613
92	1	gi|11993863|gb|AAG42915.1|AF327534_1,V0D1_ARATH	1	6.8	3	4	0.25	(Q9LJI5) PROBABLE VACUOLAR ATP SYNTHASE SUBUNIT D 1 (EC 3.6; )gi|9294284|dbj|BAB02186.1| (AP000420) vacuolar ATP synthase subunit AC39 [Arabidopsis thaliana]; )gi|14532480|gb|AAK63968.1| (AY039864) AT3g28710/MZN14_20 [Arabidopsis thaliana]; )gi|18655357|gb|AAL76134.1| (AY077656) AT3g28710/MZN14_20 [Arabidopsis thaliana],(AF327534) putative vacuolar ATP synthase subunit AC3 protein [Arabidopsis th…	2	AFYEEEVR	0.9899	0.945
92	1	gi|11993863|gb|AAG42915.1|AF327534_1,V0D1_ARATH	1	6.8	3	4	0.25	(Q9LJI5) PROBABLE VACUOLAR ATP SYNTHASE SUBUNIT D 1 (EC 3.6; )gi|9294284|dbj|BAB02186.1| (AP000420) vacuolar ATP synthase subunit AC39 [Arabidopsis thaliana]; )gi|14532480|gb|AAK63968.1| (AY039864) AT3g28710/MZN14_20 [Arabidopsis thaliana]; )gi|18655357|gb|AAL76134.1| (AY077656) AT3g28710/MZN14_20 [Arabidopsis thaliana],(AF327534) putative vacuolar ATP synthase subunit AC3 protein [Arabidopsis th…	2	DVQELIEK	0.9729	0.8631
93	1	VATA_ARATH	1	12.4	7	7	0.41	(O23654) VACUOLAR ATP SYNTHASE CATALYTIC SUBUNIT A (EC 3.6.; )E96818 hypothetical protein F9K20.5 [imported] - Arabidopsis thaliana; )gi|2266990|gb|AAB97128.1| (U65638) vacuolar type ATPase subunit A [Arabidopsis thaliana]; )gi|16649079|gb|AAL24391.1| (AY059909) vacuolar type ATPase subunit A [Arabidopsis thaliana]	2	EDYLAQNAFTPYDK	0.9999	0.999
93	1	VATA_ARATH	1	12.4	7	7	0.41	(O23654) VACUOLAR ATP SYNTHASE CATALYTIC SUBUNIT A (EC 3.6.; )E96818 hypothetical protein F9K20.5 [imported] - Arabidopsis thaliana; )gi|2266990|gb|AAB97128.1| (U65638) vacuolar type ATPase subunit A [Arabidopsis thaliana]; )gi|16649079|gb|AAL24391.1| (AY059909) vacuolar type ATPase subunit A [Arabidopsis thaliana]	2	LYDDLNAGFR	0.999	0.9929
93	1	VATA_ARATH	1	12.4	7	7	0.41	(O23654) VACUOLAR ATP SYNTHASE CATALYTIC SUBUNIT A (EC 3.6.; )E96818 hypothetical protein F9K20.5 [imported] - Arabidopsis thaliana; )gi|2266990|gb|AAB97128.1| (U65638) vacuolar type ATPase subunit A [Arabidopsis thaliana]; )gi|16649079|gb|AAL24391.1| (AY059909) vacuolar type ATPase subunit A [Arabidopsis thaliana]	2	ISGDVYIPR	0.9989	0.9924
93	1	VATA_ARATH	1	12.4	7	7	0.41	(O23654) VACUOLAR ATP SYNTHASE CATALYTIC SUBUNIT A (EC 3.6.; )E96818 hypothetical protein F9K20.5 [imported] - Arabidopsis thaliana; )gi|2266990|gb|AAB97128.1| (U65638) vacuolar type ATPase subunit A [Arabidopsis thaliana]; )gi|16649079|gb|AAL24391.1| (AY059909) vacuolar type ATPase subunit A [Arabidopsis thaliana]	2	TVISQALSK	0.9977	0.9838
93	1	VATA_ARATH	1	12.4	7	7	0.41	(O23654) VACUOLAR ATP SYNTHASE CATALYTIC SUBUNIT A (EC 3.6.; )E96818 hypothetical protein F9K20.5 [imported] - Arabidopsis thaliana; )gi|2266990|gb|AAB97128.1| (U65638) vacuolar type ATPase subunit A [Arabidopsis thaliana]; )gi|16649079|gb|AAL24391.1| (AY059909) vacuolar type ATPase subunit A [Arabidopsis thaliana]	2	LGDLFYR	0.9959	0.9714
93	1	VATA_ARATH	1	12.4	7	7	0.41	(O23654) VACUOLAR ATP SYNTHASE CATALYTIC SUBUNIT A (EC 3.6.; )E96818 hypothetical protein F9K20.5 [imported] - Arabidopsis thaliana; )gi|2266990|gb|AAB97128.1| (U65638) vacuolar type ATPase subunit A [Arabidopsis thaliana]; )gi|16649079|gb|AAL24391.1| (AY059909) vacuolar type ATPase subunit A [Arabidopsis thaliana]	2	EDDLNEIVQLVGK	0.9726	0.8318
93	1	VATA_ARATH	1	12.4	7	7	0.41	(O23654) VACUOLAR ATP SYNTHASE CATALYTIC SUBUNIT A (EC 3.6.; )E96818 hypothetical protein F9K20.5 [imported] - Arabidopsis thaliana; )gi|2266990|gb|AAB97128.1| (U65638) vacuolar type ATPase subunit A [Arabidopsis thaliana]; )gi|16649079|gb|AAL24391.1| (AY059909) vacuolar type ATPase subunit A [Arabidopsis thaliana]	2	DALAEGDKITLETAK	0.2306	0.2306
94	1	VATC_ARATH	1	7.2	2	6	0.33	(Q9SDS7) VACUOLAR ATP SYNTHASE SUBUNIT C (EC 3.6.1.34) (V-A; )T52300 H+-transporting ATPase (EC 3.6.1.35) chain C, vacuolar [validated] - Arabidopsis thaliana; )gi|6636332|gb|AAF20146.1|AF208261_1 (AF208261) vacuolar ATP synthase subunit C [Arabidopsis thaliana]; )gi|12248023|gb|AAG50103.1|AF334725_1 (AF334725) putative vacuolar ATP sythase subunit C protein [Arabidopsis thaliana]; )gi|16649005|g…	2	VGTLDSLLALGDDLLK	0.9998	0.999
94	1	VATC_ARATH	1	7.2	2	6	0.33	(Q9SDS7) VACUOLAR ATP SYNTHASE SUBUNIT C (EC 3.6.1.34) (V-A; )T52300 H+-transporting ATPase (EC 3.6.1.35) chain C, vacuolar [validated] - Arabidopsis thaliana; )gi|6636332|gb|AAF20146.1|AF208261_1 (AF208261) vacuolar ATP synthase subunit C [Arabidopsis thaliana]; )gi|12248023|gb|AAG50103.1|AF334725_1 (AF334725) putative vacuolar ATP sythase subunit C protein [Arabidopsis thaliana]; )gi|16649005|g…	2	SNSFVEGVSQK	0.9879	0.9526
95	1	WC1B_ARATH	1	10.5	3	7	0.4	(Q06611) PLASMA MEMBRANE INTRINSIC PROTEIN 1B (TRANSMEMBRAN; )T02451 plasma membrane intrinsic protein 1b - Arabidopsis thaliana; )gi|296085|emb|CAA48356.1| (X68293) transmembrane protein [Arabidopsis thaliana]; )gi|3386599|gb|AAC28529.1| (AC004665) aquaporin (plasma membrane intrinsic protein 1B) [Arabidopsis thaliana]; )gi|15081803|gb|AAK82556.1| (AY048294) At2g45960/F4I18.6 [Arabidopsis thalia…	2	EPPPAPLFEPGELASWSFWR	0.9987	0.9924
95	1	WC1B_ARATH	1	10.5	3	7	0.4	(Q06611) PLASMA MEMBRANE INTRINSIC PROTEIN 1B (TRANSMEMBRAN; )T02451 plasma membrane intrinsic protein 1b - Arabidopsis thaliana; )gi|296085|emb|CAA48356.1| (X68293) transmembrane protein [Arabidopsis thaliana]; )gi|3386599|gb|AAC28529.1| (AC004665) aquaporin (plasma membrane intrinsic protein 1B) [Arabidopsis thaliana]; )gi|15081803|gb|AAK82556.1| (AY048294) At2g45960/F4I18.6 [Arabidopsis thalia…	2	SLGAAIIFNK	0.9976	0.9866
95	1	WC1B_ARATH	1	10.5	3	7	0.4	(Q06611) PLASMA MEMBRANE INTRINSIC PROTEIN 1B (TRANSMEMBRAN; )T02451 plasma membrane intrinsic protein 1b - Arabidopsis thaliana; )gi|296085|emb|CAA48356.1| (X68293) transmembrane protein [Arabidopsis thaliana]; )gi|3386599|gb|AAC28529.1| (AC004665) aquaporin (plasma membrane intrinsic protein 1B) [Arabidopsis thaliana]; )gi|15081803|gb|AAK82556.1| (AY048294) At2g45960/F4I18.6 [Arabidopsis thalia…	1	SLGAAIIFNK	0.9846	0.9183
96	1	WC2A_ARATH	1	17.1	5	16	0.61	(P43286) PLASMA MEMBRANE INTRINSIC PROTEIN 2A.; )S44084 plasma membrane intrinsic protein 2a - Arabidopsis thaliana; )gi|472877|emb|CAA53477.1| (X75883) plasma membrane intrinsic protein 2a [Arabidopsis thaliana]; )gi|6729493|emb|CAB67649.1| (AL132966) plasma membrane intrinsic protein 2a [Arabidopsis thaliana]; )gi|14517488|gb|AAK62634.1| (AY039579) AT3g53420/F4P12_120 [Arabidopsis thaliana]; )g…	2	DVEAVPGEGFQTR	0.9999	0.999
96	1	WC2A_ARATH	1	17.1	5	16	0.61	(P43286) PLASMA MEMBRANE INTRINSIC PROTEIN 2A.; )S44084 plasma membrane intrinsic protein 2a - Arabidopsis thaliana; )gi|472877|emb|CAA53477.1| (X75883) plasma membrane intrinsic protein 2a [Arabidopsis thaliana]; )gi|6729493|emb|CAB67649.1| (AL132966) plasma membrane intrinsic protein 2a [Arabidopsis thaliana]; )gi|14517488|gb|AAK62634.1| (AY039579) AT3g53420/F4P12_120 [Arabidopsis thaliana]; )g…	2	DYQDPPPAPFIDGAELK	0.9989	0.9922
96	1	WC2A_ARATH	1	17.1	5	16	0.61	(P43286) PLASMA MEMBRANE INTRINSIC PROTEIN 2A.; )S44084 plasma membrane intrinsic protein 2a - Arabidopsis thaliana; )gi|472877|emb|CAA53477.1| (X75883) plasma membrane intrinsic protein 2a [Arabidopsis thaliana]; )gi|6729493|emb|CAB67649.1| (AL132966) plasma membrane intrinsic protein 2a [Arabidopsis thaliana]; )gi|14517488|gb|AAK62634.1| (AY039579) AT3g53420/F4P12_120 [Arabidopsis thaliana]; )g…	2	SFGAAVIYNK	0.9973	0.9807
96	1	WC2A_ARATH	1	17.1	5	16	0.61	(P43286) PLASMA MEMBRANE INTRINSIC PROTEIN 2A.; )S44084 plasma membrane intrinsic protein 2a - Arabidopsis thaliana; )gi|472877|emb|CAA53477.1| (X75883) plasma membrane intrinsic protein 2a [Arabidopsis thaliana]; )gi|6729493|emb|CAB67649.1| (AL132966) plasma membrane intrinsic protein 2a [Arabidopsis thaliana]; )gi|14517488|gb|AAK62634.1| (AY039579) AT3g53420/F4P12_120 [Arabidopsis thaliana]; )g…	2	AFQSSYYTR	0.9929	0.951
96	1	WC2A_ARATH	1	17.1	5	16	0.61	(P43286) PLASMA MEMBRANE INTRINSIC PROTEIN 2A.; )S44084 plasma membrane intrinsic protein 2a - Arabidopsis thaliana; )gi|472877|emb|CAA53477.1| (X75883) plasma membrane intrinsic protein 2a [Arabidopsis thaliana]; )gi|6729493|emb|CAB67649.1| (AL132966) plasma membrane intrinsic protein 2a [Arabidopsis thaliana]; )gi|14517488|gb|AAK62634.1| (AY039579) AT3g53420/F4P12_120 [Arabidopsis thaliana]; )g…	1	AFQSSYYTR	0.9282	0.6426
97	1	gi|10176971|dbj|BAB10189.1|	1	8.1	3	3	0.2	(AB008270) translocon Tic40-like protein [Arabidopsis thaliana]; )gi|16226313|gb|AAL16131.1|AF428299_1 (AF428299) AT5g16620/MTG13_6 [Arabidopsis thaliana]	2	NYAFEDISPEETTK	0.9998	0.999
97	1	gi|10176971|dbj|BAB10189.1|	1	8.1	3	3	0.2	(AB008270) translocon Tic40-like protein [Arabidopsis thaliana]; )gi|16226313|gb|AAL16131.1|AF428299_1 (AF428299) AT5g16620/MTG13_6 [Arabidopsis thaliana]	2	GGPGLSVEALEK	0.9979	0.988
97	1	gi|10176971|dbj|BAB10189.1|	1	8.1	3	3	0.2	(AB008270) translocon Tic40-like protein [Arabidopsis thaliana]; )gi|16226313|gb|AAL16131.1|AF428299_1 (AF428299) AT5g16620/MTG13_6 [Arabidopsis thaliana]	2	NFDLNSPEVK	0.9933	0.9628
98	1	gi|10177012|dbj|BAB10200.1|	1	11.6	5	7	0.4	(AB023032) cell division protein FtsH [Arabidopsis thaliana]	2	DGSVLQLTAVDNR	0.9999	0.999
98	1	gi|10177012|dbj|BAB10200.1|	1	11.6	5	7	0.4	(AB023032) cell division protein FtsH [Arabidopsis thaliana]	2	YSEFLNAVK	0.9999	0.999
98	1	gi|10177012|dbj|BAB10200.1|	1	11.6	5	7	0.4	(AB023032) cell division protein FtsH [Arabidopsis thaliana]	2	LELQEVVDFLK	0.985	0.9012
98	1	gi|10177012|dbj|BAB10200.1|	1	11.6	5	7	0.4	(AB023032) cell division protein FtsH [Arabidopsis thaliana]	2	FQEVPETGVTFGDVAGADQAK	0.9704	0.82
98	1	gi|10177012|dbj|BAB10200.1|	1	11.6	5	7	0.4	(AB023032) cell division protein FtsH [Arabidopsis thaliana]	2	GQAGGLTFFAPSEER	0.9579	0.76
98	1	gi|10177012|dbj|BAB10200.1|	1	11.6	5	7	0.4	(AB023032) cell division protein FtsH [Arabidopsis thaliana]	2	EISKDEISDALER	0.1148	0.1148
99	1	gi|10177134|dbj|BAB10424.1|	1	20.8	5	7	0.41	(AB011474) ferredoxin-NADP+ reductase [Arabidopsis thaliana]; )gi|18175825|gb|AAL59934.1| (AY072112) putative ferredoxin-NADP+ reductase [Arabidopsis thaliana]	2	DGIDWLEYK	0.9999	0.999
99	1	gi|10177134|dbj|BAB10424.1|	1	20.8	5	7	0.41	(AB011474) ferredoxin-NADP+ reductase [Arabidopsis thaliana]; )gi|18175825|gb|AAL59934.1| (AY072112) putative ferredoxin-NADP+ reductase [Arabidopsis thaliana]	2	LYSIASSAIGDFGDSK	0.9999	0.999
99	1	gi|10177134|dbj|BAB10424.1|	1	20.8	5	7	0.41	(AB011474) ferredoxin-NADP+ reductase [Arabidopsis thaliana]; )gi|18175825|gb|AAL59934.1| (AY072112) putative ferredoxin-NADP+ reductase [Arabidopsis thaliana]	2	LVYTNDGGEIVK	0.9975	0.9823
99	1	gi|10177134|dbj|BAB10424.1|	1	20.8	5	7	0.41	(AB011474) ferredoxin-NADP+ reductase [Arabidopsis thaliana]; )gi|18175825|gb|AAL59934.1| (AY072112) putative ferredoxin-NADP+ reductase [Arabidopsis thaliana]	3	ITGDDAPGETWHIVFTTEGEVPYR	0.9523	0.7353
99	1	gi|10177134|dbj|BAB10424.1|	1	20.8	5	7	0.41	(AB011474) ferredoxin-NADP+ reductase [Arabidopsis thaliana]; )gi|18175825|gb|AAL59934.1| (AY072112) putative ferredoxin-NADP+ reductase [Arabidopsis thaliana]	2	EGQSIGVIPEGIDK	0.3221	0.3221
100	1	gi|10177435|dbj|BAB10668.1|,gi|15810151|gb|AAL07219.1|	1	5.6	3	4	0.27	(AB025630) NADH-ubiquinone reductase 75kd subnit [Arabidopsis thaliana],(AY056140) putative NADH dehydrogenase (ubiquinone) 76K chain precursor protein [Arabidopsis thaliana]	2	ATETIDVSDAVGSNIR	0.9998	0.999
100	1	gi|10177435|dbj|BAB10668.1|,gi|15810151|gb|AAL07219.1|	1	5.6	3	4	0.27	(AB025630) NADH-ubiquinone reductase 75kd subnit [Arabidopsis thaliana],(AY056140) putative NADH dehydrogenase (ubiquinone) 76K chain precursor protein [Arabidopsis thaliana]	2	FASEVAGVQDLGILGR	0.9998	0.999
100	1	gi|10177435|dbj|BAB10668.1|,gi|15810151|gb|AAL07219.1|	1	5.6	3	4	0.27	(AB025630) NADH-ubiquinone reductase 75kd subnit [Arabidopsis thaliana],(AY056140) putative NADH dehydrogenase (ubiquinone) 76K chain precursor protein [Arabidopsis thaliana]	2	LPYNSIEGVR	0.9905	0.9482
101	1	gi|11994325|dbj|BAB02284.1|	1	9.5	2	2	0.12	(AB015474) gene_id:MLM24.13~unknown protein [Arabidopsis thaliana]	2	ELETAGGPVDLTDDLDK	0.9998	0.999
101	1	gi|11994325|dbj|BAB02284.1|	1	9.5	2	2	0.12	(AB015474) gene_id:MLM24.13~unknown protein [Arabidopsis thaliana]	2	LLSVVSGLNR	0.9064	0.705
102	1	gi|11994573|dbj|BAB02619.1|	1	9.4	3	3	0.18	(AP002051) gb|AAD26355.1~gene_id:MZF16.7~strong similarity to unknown protein [Arabidopsis thaliana]; )gi|11994575|dbj|BAB02621.1| (AP002051) gb|AAD26355.1~gene_id:MZF16.9~strong similarity to unknown protein [Arabidopsis thaliana]; )gi|4589123|gb|AAD26355.1|AF126374_1 (AF126374) At14a protein [Arabidopsis thaliana]; )gi|16209671|gb|AAL14394.1| (AY057599) AT3g28290/MZF16_7 [Arabidopsis thaliana]	2	SFDSELQQK	0.9979	0.9883
102	1	gi|11994573|dbj|BAB02619.1|	1	9.4	3	3	0.18	(AP002051) gb|AAD26355.1~gene_id:MZF16.7~strong similarity to unknown protein [Arabidopsis thaliana]; )gi|11994575|dbj|BAB02621.1| (AP002051) gb|AAD26355.1~gene_id:MZF16.9~strong similarity to unknown protein [Arabidopsis thaliana]; )gi|4589123|gb|AAD26355.1|AF126374_1 (AF126374) At14a protein [Arabidopsis thaliana]; )gi|16209671|gb|AAL14394.1| (AY057599) AT3g28290/MZF16_7 [Arabidopsis thaliana]	2	TLDIAENVTEYVDEAK	0.9883	0.9368
102	1	gi|11994573|dbj|BAB02619.1|	1	9.4	3	3	0.18	(AP002051) gb|AAD26355.1~gene_id:MZF16.7~strong similarity to unknown protein [Arabidopsis thaliana]; )gi|11994575|dbj|BAB02621.1| (AP002051) gb|AAD26355.1~gene_id:MZF16.9~strong similarity to unknown protein [Arabidopsis thaliana]; )gi|4589123|gb|AAD26355.1|AF126374_1 (AF126374) At14a protein [Arabidopsis thaliana]; )gi|16209671|gb|AAL14394.1| (AY057599) AT3g28290/MZF16_7 [Arabidopsis thaliana]	2	SLVETYFESAK	0.9295	0.6981
103	1	gi|12323736|gb|AAG51832.1|AC016163_21	1	19.2	3	3	0.21	(AC016163) unknown protein; 39989-38742 [Arabidopsis thaliana]	2	AQPGLTATNVNVDEVR	0.9998	0.999
103	1	gi|12323736|gb|AAG51832.1|AC016163_21	1	19.2	3	3	0.21	(AC016163) unknown protein; 39989-38742 [Arabidopsis thaliana]	2	SPAEGAYSEGLLNAR	0.9998	0.999
103	1	gi|12323736|gb|AAG51832.1|AC016163_21	1	19.2	3	3	0.21	(AC016163) unknown protein; 39989-38742 [Arabidopsis thaliana]	2	GTGFLDFLYSASDAFK	0.9974	0.9856
103	1	gi|12323736|gb|AAG51832.1|AC016163_21	1	19.2	3	3	0.21	(AC016163) unknown protein; 39989-38742 [Arabidopsis thaliana]	2	NYSFTTPR	0.0922	0.0922
104	1	gi|13548325|emb|CAC35872.1|,gi|13548326|emb|CAC35873.1|,gi|13548327|emb|CAC35874.1|,gi|17939849|emb|CAC81058.1|	1	18.9	9	15	0.86	(AL590346) H+-transporting ATP synthase beta chain (mitochondrial)-like protein [Arabidopsis thaliana]; )gi|15809909|gb|AAL06882.1| (AY054222) At5g08670 [Arabidopsis thaliana],(AL590346) H+-transporting ATP synthase beta chain (mitochondrial)-like protein [Arabidopsis thaliana],(AL590346) H+-transporting ATP synthase beta chain (mitochondrial)-like protein [Arabidopsis thaliana]; )gi|15293123|gb|…	2	DAEGQDVLLFIDNIFR	0.9999	0.999
104	1	gi|13548325|emb|CAC35872.1|,gi|13548326|emb|CAC35873.1|,gi|13548327|emb|CAC35874.1|,gi|17939849|emb|CAC81058.1|	1	18.9	9	15	0.86	(AL590346) H+-transporting ATP synthase beta chain (mitochondrial)-like protein [Arabidopsis thaliana]; )gi|15809909|gb|AAL06882.1| (AY054222) At5g08670 [Arabidopsis thaliana],(AL590346) H+-transporting ATP synthase beta chain (mitochondrial)-like protein [Arabidopsis thaliana],(AL590346) H+-transporting ATP synthase beta chain (mitochondrial)-like protein [Arabidopsis thaliana]; )gi|15293123|gb|…	2	FTQANSEVSALLGR	0.9999	0.999
104	1	gi|13548325|emb|CAC35872.1|,gi|13548326|emb|CAC35873.1|,gi|13548327|emb|CAC35874.1|,gi|17939849|emb|CAC81058.1|	1	18.9	9	15	0.86	(AL590346) H+-transporting ATP synthase beta chain (mitochondrial)-like protein [Arabidopsis thaliana]; )gi|15809909|gb|AAL06882.1| (AY054222) At5g08670 [Arabidopsis thaliana],(AL590346) H+-transporting ATP synthase beta chain (mitochondrial)-like protein [Arabidopsis thaliana],(AL590346) H+-transporting ATP synthase beta chain (mitochondrial)-like protein [Arabidopsis thaliana]; )gi|15293123|gb|…	2	IPSAVGYQPTLASDLGALQER	0.9999	0.999
104	1	gi|13548325|emb|CAC35872.1|,gi|13548326|emb|CAC35873.1|,gi|13548327|emb|CAC35874.1|,gi|17939849|emb|CAC81058.1|	1	18.9	9	15	0.86	(AL590346) H+-transporting ATP synthase beta chain (mitochondrial)-like protein [Arabidopsis thaliana]; )gi|15809909|gb|AAL06882.1| (AY054222) At5g08670 [Arabidopsis thaliana],(AL590346) H+-transporting ATP synthase beta chain (mitochondrial)-like protein [Arabidopsis thaliana],(AL590346) H+-transporting ATP synthase beta chain (mitochondrial)-like protein [Arabidopsis thaliana]; )gi|15293123|gb|…	2	QISELGIYPAVDPLDSTSR	0.9999	0.999
104	1	gi|13548325|emb|CAC35872.1|,gi|13548326|emb|CAC35873.1|,gi|13548327|emb|CAC35874.1|,gi|17939849|emb|CAC81058.1|	1	18.9	9	15	0.86	(AL590346) H+-transporting ATP synthase beta chain (mitochondrial)-like protein [Arabidopsis thaliana]; )gi|15809909|gb|AAL06882.1| (AY054222) At5g08670 [Arabidopsis thaliana],(AL590346) H+-transporting ATP synthase beta chain (mitochondrial)-like protein [Arabidopsis thaliana],(AL590346) H+-transporting ATP synthase beta chain (mitochondrial)-like protein [Arabidopsis thaliana]; )gi|15293123|gb|…	2	VVDLLAPYQR	0.9982	0.9873
104	1	gi|13548325|emb|CAC35872.1|,gi|13548326|emb|CAC35873.1|,gi|13548327|emb|CAC35874.1|,gi|17939849|emb|CAC81058.1|	1	18.9	9	15	0.86	(AL590346) H+-transporting ATP synthase beta chain (mitochondrial)-like protein [Arabidopsis thaliana]; )gi|15809909|gb|AAL06882.1| (AY054222) At5g08670 [Arabidopsis thaliana],(AL590346) H+-transporting ATP synthase beta chain (mitochondrial)-like protein [Arabidopsis thaliana],(AL590346) H+-transporting ATP synthase beta chain (mitochondrial)-like protein [Arabidopsis thaliana]; )gi|15293123|gb|…	3	DAEGQDVLLFIDNIFR	0.9977	0.9839
104	1	gi|13548325|emb|CAC35872.1|,gi|13548326|emb|CAC35873.1|,gi|13548327|emb|CAC35874.1|,gi|17939849|emb|CAC81058.1|	1	18.9	9	15	0.86	(AL590346) H+-transporting ATP synthase beta chain (mitochondrial)-like protein [Arabidopsis thaliana]; )gi|15809909|gb|AAL06882.1| (AY054222) At5g08670 [Arabidopsis thaliana],(AL590346) H+-transporting ATP synthase beta chain (mitochondrial)-like protein [Arabidopsis thaliana],(AL590346) H+-transporting ATP synthase beta chain (mitochondrial)-like protein [Arabidopsis thaliana]; )gi|15293123|gb|…	2	IGLFGGAGVGK	0.9971	0.9795
104	1	gi|13548325|emb|CAC35872.1|,gi|13548326|emb|CAC35873.1|,gi|13548327|emb|CAC35874.1|,gi|17939849|emb|CAC81058.1|	1	18.9	9	15	0.86	(AL590346) H+-transporting ATP synthase beta chain (mitochondrial)-like protein [Arabidopsis thaliana]; )gi|15809909|gb|AAL06882.1| (AY054222) At5g08670 [Arabidopsis thaliana],(AL590346) H+-transporting ATP synthase beta chain (mitochondrial)-like protein [Arabidopsis thaliana],(AL590346) H+-transporting ATP synthase beta chain (mitochondrial)-like protein [Arabidopsis thaliana]; )gi|15293123|gb|…	1	IGLFGGAGVGK	0.9879	0.9192
104	1	gi|13548325|emb|CAC35872.1|,gi|13548326|emb|CAC35873.1|,gi|13548327|emb|CAC35874.1|,gi|17939849|emb|CAC81058.1|	1	18.9	9	15	0.86	(AL590346) H+-transporting ATP synthase beta chain (mitochondrial)-like protein [Arabidopsis thaliana]; )gi|15809909|gb|AAL06882.1| (AY054222) At5g08670 [Arabidopsis thaliana],(AL590346) H+-transporting ATP synthase beta chain (mitochondrial)-like protein [Arabidopsis thaliana],(AL590346) H+-transporting ATP synthase beta chain (mitochondrial)-like protein [Arabidopsis thaliana]; )gi|15293123|gb|…	2	VLNTGAPITVPVGR	0.8033	0.5033
105	1	gi|14586377|emb|CAC42908.1|	1	5.4	2	3	0.15	(AL592312) putative protein [Arabidopsis thaliana]	2	DLAAAIEAGR	0.9998	0.999
105	1	gi|14586377|emb|CAC42908.1|	1	5.4	2	3	0.15	(AL592312) putative protein [Arabidopsis thaliana]	2	ESGIELESLPK	0.967	0.8785
106	1	gi|15450361|gb|AAK96474.1|,gi|5734518|emb|CAB52747.1|,gi|6692130|gb|AAF24595.1|AC007654_11	1	17.6	5	7	0.43	(AY052281) At1g31330/T19E23_1 [Arabidopsis thaliana],(AJ245629) photosystem I subunit III precursor [Arabidopsis thaliana],(AC007654) T19E23.12 [Arabidopsis thaliana]; )gi|13430678|gb|AAK25961.1|AF360251_1 (AF360251) putative photosystem I reaction centre subunit III precursor protein [Arabidopsis thaliana]; )gi|15081656|gb|AAK82483.1| (AY048220) At1g31330/T19E23_1 [Arabidopsis thaliana]; )gi|152…	2	LYAPESAPALALNAQIEK	0.9999	0.999
106	1	gi|15450361|gb|AAK96474.1|,gi|5734518|emb|CAB52747.1|,gi|6692130|gb|AAF24595.1|AC007654_11	1	17.6	5	7	0.43	(AY052281) At1g31330/T19E23_1 [Arabidopsis thaliana],(AJ245629) photosystem I subunit III precursor [Arabidopsis thaliana],(AC007654) T19E23.12 [Arabidopsis thaliana]; )gi|13430678|gb|AAK25961.1|AF360251_1 (AF360251) putative photosystem I reaction centre subunit III precursor protein [Arabidopsis thaliana]; )gi|15081656|gb|AAK82483.1| (AY048220) At1g31330/T19E23_1 [Arabidopsis thaliana]; )gi|152…	2	SYLIAISGEK	0.9999	0.999
106	1	gi|15450361|gb|AAK96474.1|,gi|5734518|emb|CAB52747.1|,gi|6692130|gb|AAF24595.1|AC007654_11	1	17.6	5	7	0.43	(AY052281) At1g31330/T19E23_1 [Arabidopsis thaliana],(AJ245629) photosystem I subunit III precursor [Arabidopsis thaliana],(AC007654) T19E23.12 [Arabidopsis thaliana]; )gi|13430678|gb|AAK25961.1|AF360251_1 (AF360251) putative photosystem I reaction centre subunit III precursor protein [Arabidopsis thaliana]; )gi|15081656|gb|AAK82483.1| (AY048220) At1g31330/T19E23_1 [Arabidopsis thaliana]; )gi|152…	3	LYAPESAPALALNAQIEK	0.9999	0.999
106	1	gi|15450361|gb|AAK96474.1|,gi|5734518|emb|CAB52747.1|,gi|6692130|gb|AAF24595.1|AC007654_11	1	17.6	5	7	0.43	(AY052281) At1g31330/T19E23_1 [Arabidopsis thaliana],(AJ245629) photosystem I subunit III precursor [Arabidopsis thaliana],(AC007654) T19E23.12 [Arabidopsis thaliana]; )gi|13430678|gb|AAK25961.1|AF360251_1 (AF360251) putative photosystem I reaction centre subunit III precursor protein [Arabidopsis thaliana]; )gi|15081656|gb|AAK82483.1| (AY048220) At1g31330/T19E23_1 [Arabidopsis thaliana]; )gi|152…	2	EIIIDVPLASR	0.9878	0.9186
106	1	gi|15450361|gb|AAK96474.1|,gi|5734518|emb|CAB52747.1|,gi|6692130|gb|AAF24595.1|AC007654_11	1	17.6	5	7	0.43	(AY052281) At1g31330/T19E23_1 [Arabidopsis thaliana],(AJ245629) photosystem I subunit III precursor [Arabidopsis thaliana],(AC007654) T19E23.12 [Arabidopsis thaliana]; )gi|13430678|gb|AAK25961.1|AF360251_1 (AF360251) putative photosystem I reaction centre subunit III precursor protein [Arabidopsis thaliana]; )gi|15081656|gb|AAK82483.1| (AY048220) At1g31330/T19E23_1 [Arabidopsis thaliana]; )gi|152…	1	SYLIAISGEK	0.9876	0.9171
107	1	gi|15797685|emb|CAC88337.1|	1	16.6	3	3	0.2	(AX240740) unnamed protein product [Arabidopsis thaliana]; )gi|7939563|dbj|BAA95764.1| (AB028607) gene_id:K13N2.11~pir||S57813~similar to unknown protein [Arabidopsis thaliana]; )gi|14190461|gb|AAK55711.1|AF380630_1 (AF380630) AT3g25770/K13N2_9 [Arabidopsis thaliana]; )gi|15809728|gb|AAL06792.1| (AY054131) AT3g25770/K13N2_9 [Arabidopsis thaliana]	2	VQELSVYEINELDR	0.9998	0.999
107	1	gi|15797685|emb|CAC88337.1|	1	16.6	3	3	0.2	(AX240740) unnamed protein product [Arabidopsis thaliana]; )gi|7939563|dbj|BAA95764.1| (AB028607) gene_id:K13N2.11~pir||S57813~similar to unknown protein [Arabidopsis thaliana]; )gi|14190461|gb|AAK55711.1|AF380630_1 (AF380630) AT3g25770/K13N2_9 [Arabidopsis thaliana]; )gi|15809728|gb|AAL06792.1| (AY054131) AT3g25770/K13N2_9 [Arabidopsis thaliana]	2	LQQLVYPTK	0.9969	0.9825
107	1	gi|15797685|emb|CAC88337.1|	1	16.6	3	3	0.2	(AX240740) unnamed protein product [Arabidopsis thaliana]; )gi|7939563|dbj|BAA95764.1| (AB028607) gene_id:K13N2.11~pir||S57813~similar to unknown protein [Arabidopsis thaliana]; )gi|14190461|gb|AAK55711.1|AF380630_1 (AF380630) AT3g25770/K13N2_9 [Arabidopsis thaliana]; )gi|15809728|gb|AAL06792.1| (AY054131) AT3g25770/K13N2_9 [Arabidopsis thaliana]	2	GLANDLPLELTGTPVPPSK	0.9936	0.9645
108	1	gi|6513923|gb|AAF14827.1|AC011664_9	1	13.9	4	4	0.18	(AC011664) putative mitochondrial processing peptidase [Arabidopsis thaliana]	3	LSSDPTTTSQLVANEPASFTGSEVR	0.9998	0.999
108	1	gi|6513923|gb|AAF14827.1|AC011664_9	1	13.9	4	4	0.18	(AC011664) putative mitochondrial processing peptidase [Arabidopsis thaliana]	2	VLDSNVNQALDVLADILQNSK	0.9907	0.949
108	1	gi|6513923|gb|AAF14827.1|AC011664_9	1	13.9	4	4	0.18	(AC011664) putative mitochondrial processing peptidase [Arabidopsis thaliana]	2	TILGPAQNVK	0.4357	0.4357
108	1	gi|6513923|gb|AAF14827.1|AC011664_9	1	13.9	4	4	0.18	(AC011664) putative mitochondrial processing peptidase [Arabidopsis thaliana]	2	DIAISAIGPIQDLPDYNK	0.299	0.299
109	1	gi|6682251|gb|AAF23303.1|AC016661_28	1	19.2	4	5	0.3	(AC016661) unknown protein [Arabidopsis thaliana]; )gi|13811648|gb|AAK40225.1|AF355757_1 (AF355757) syntaxin of plants 71 [Arabidopsis thaliana]	2	FDDDYFQESNESSQFR	0.9999	0.999
109	1	gi|6682251|gb|AAF23303.1|AC016661_28	1	19.2	4	5	0.3	(AC016661) unknown protein [Arabidopsis thaliana]; )gi|13811648|gb|AAK40225.1|AF355757_1 (AF355757) syntaxin of plants 71 [Arabidopsis thaliana]	2	LYGAFETQIETALEK	0.9999	0.999
109	1	gi|6682251|gb|AAF23303.1|AC016661_28	1	19.2	4	5	0.3	(AC016661) unknown protein [Arabidopsis thaliana]; )gi|13811648|gb|AAK40225.1|AF355757_1 (AF355757) syntaxin of plants 71 [Arabidopsis thaliana]	2	NDLVLALPAR	0.9806	0.8757
109	1	gi|6682251|gb|AAF23303.1|AC016661_28	1	19.2	4	5	0.3	(AC016661) unknown protein [Arabidopsis thaliana]; )gi|13811648|gb|AAK40225.1|AF355757_1 (AF355757) syntaxin of plants 71 [Arabidopsis thaliana]	2	GLTTEELAAR	0.9739	0.8385
110	1	gi|6728973|gb|AAF26971.1|AC018363_16	1	7.5	3	4	0.25	(AC018363) putative protein kinase [Arabidopsis thaliana]; )gi|13937228|gb|AAK50106.1|AF372969_1 (AF372969) AT3g02880/F13E7_17 [Arabidopsis thaliana]	2	VSDYGLAPIISSTSAPNR	0.9998	0.999
110	1	gi|6728973|gb|AAF26971.1|AC018363_16	1	7.5	3	4	0.25	(AC018363) putative protein kinase [Arabidopsis thaliana]; )gi|13937228|gb|AAK50106.1|AF372969_1 (AF372969) AT3g02880/F13E7_17 [Arabidopsis thaliana]	2	FNSLSGPIPSDFSNLVLLR	0.9962	0.9786
110	1	gi|6728973|gb|AAF26971.1|AC018363_16	1	7.5	3	4	0.25	(AC018363) putative protein kinase [Arabidopsis thaliana]; )gi|13937228|gb|AAK50106.1|AF372969_1 (AF372969) AT3g02880/F13E7_17 [Arabidopsis thaliana]	2	ETVVVVPPAK	0.9564	0.7938
111	1	gi|7523692|gb|AAF63131.1|AC011001_1	1	7.3	5	5	0.28	(AC011001) Putative chloroplast inner envelope protein [Arabidopsis thaliana]	2	LANAVSSGDLEAQDSK	0.9999	0.999
111	1	gi|7523692|gb|AAF63131.1|AC011001_1	1	7.3	5	5	0.28	(AC011001) Putative chloroplast inner envelope protein [Arabidopsis thaliana]	2	LQYLLGIDDSTATALR	0.9999	0.999
111	1	gi|7523692|gb|AAF63131.1|AC011001_1	1	7.3	5	5	0.28	(AC011001) Putative chloroplast inner envelope protein [Arabidopsis thaliana]	2	AYVTDALSGGR	0.9961	0.9726
111	1	gi|7523692|gb|AAF63131.1|AC011001_1	1	7.3	5	5	0.28	(AC011001) Putative chloroplast inner envelope protein [Arabidopsis thaliana]	2	PGQTEITLK	0.9857	0.9056
111	1	gi|7523692|gb|AAF63131.1|AC011001_1	1	7.3	5	5	0.28	(AC011001) Putative chloroplast inner envelope protein [Arabidopsis thaliana]	2	LSDELAEDLFR	0.2142	0.2142
112	1	gi|9502176|gb|AAF88023.1|AF264699_1,gi|9758412|dbj|BAB08954.1|	1	17	3	3	0.17	(AF264699) NDR1/HIN1-like protein 3 [Arabidopsis thaliana],(AB006700) harpin-induced protein-like [Arabidopsis thaliana]	2	LVGQQLVLLDGGER	0.9998	0.999
112	1	gi|9502176|gb|AAF88023.1|AF264699_1,gi|9758412|dbj|BAB08954.1|	1	17	3	3	0.17	(AF264699) NDR1/HIN1-like protein 3 [Arabidopsis thaliana],(AB006700) harpin-induced protein-like [Arabidopsis thaliana]	2	LTEFTLDPTNNLR	0.9978	0.9873
112	1	gi|9502176|gb|AAF88023.1|AF264699_1,gi|9758412|dbj|BAB08954.1|	1	17	3	3	0.17	(AF264699) NDR1/HIN1-like protein 3 [Arabidopsis thaliana],(AB006700) harpin-induced protein-like [Arabidopsis thaliana]	2	DLNEDVNSQIYR	0.7668	0.4668
113	1	gi|9758607|dbj|BAB09240.1|	1	7.1	2	3	0.2	(AB009050) gene_id:MDF20.17~pir||T06631~similar to unknown protein [Arabidopsis thaliana]; )gi|13377776|gb|AAK20857.1|AF333970_1 (AF333970) fasciclin-like arabinogalactan-protein 1 [Arabidopsis thaliana]	2	VGFGPDGGDLSSFFVK	0.9998	0.999
113	1	gi|9758607|dbj|BAB09240.1|	1	7.1	2	3	0.2	(AB009050) gene_id:MDF20.17~pir||T06631~similar to unknown protein [Arabidopsis thaliana]; )gi|13377776|gb|AAK20857.1|AF333970_1 (AF333970) fasciclin-like arabinogalactan-protein 1 [Arabidopsis thaliana]	2	VFAETLLTNPGASK	0.9959	0.9834
114	1	gi|9759364|dbj|BAB09823.1|	1	27.1	7	9	0.46	(AB006708) emb|CAB75797.1~gene_id:MYJ24.5~similar to unknown protein [Arabidopsis thaliana]; )gi|15027883|gb|AAK76472.1| (AY045798) unknown protein [Arabidopsis thaliana]	2	GSNIIILDSYTDSAK	0.9999	0.999
114	1	gi|9759364|dbj|BAB09823.1|	1	27.1	7	9	0.46	(AB006708) emb|CAB75797.1~gene_id:MYJ24.5~similar to unknown protein [Arabidopsis thaliana]; )gi|15027883|gb|AAK76472.1| (AY045798) unknown protein [Arabidopsis thaliana]	2	LGTDSYNFSFAQVLSPSR	0.9981	0.9867
114	1	gi|9759364|dbj|BAB09823.1|	1	27.1	7	9	0.46	(AB006708) emb|CAB75797.1~gene_id:MYJ24.5~similar to unknown protein [Arabidopsis thaliana]; )gi|15027883|gb|AAK76472.1| (AY045798) unknown protein [Arabidopsis thaliana]	2	TINQVQETGSSVFDATQR	0.9935	0.9549
114	1	gi|9759364|dbj|BAB09823.1|	1	27.1	7	9	0.46	(AB006708) emb|CAB75797.1~gene_id:MYJ24.5~similar to unknown protein [Arabidopsis thaliana]; )gi|15027883|gb|AAK76472.1| (AY045798) unknown protein [Arabidopsis thaliana]	2	DQIVSSLTEVEK	0.9876	0.917
114	1	gi|9759364|dbj|BAB09823.1|	1	27.1	7	9	0.46	(AB006708) emb|CAB75797.1~gene_id:MYJ24.5~similar to unknown protein [Arabidopsis thaliana]; )gi|15027883|gb|AAK76472.1| (AY045798) unknown protein [Arabidopsis thaliana]	2	VFQVVGDALKPALDTALPIAK	0.9855	0.9045
114	1	gi|9759364|dbj|BAB09823.1|	1	27.1	7	9	0.46	(AB006708) emb|CAB75797.1~gene_id:MYJ24.5~similar to unknown protein [Arabidopsis thaliana]; )gi|15027883|gb|AAK76472.1| (AY045798) unknown protein [Arabidopsis thaliana]	2	RVEAEIAALK	0.9498	0.7248
114	1	gi|9759364|dbj|BAB09823.1|	1	27.1	7	9	0.46	(AB006708) emb|CAB75797.1~gene_id:MYJ24.5~similar to unknown protein [Arabidopsis thaliana]; )gi|15027883|gb|AAK76472.1| (AY045798) unknown protein [Arabidopsis thaliana]	2	LASPAFSEASK	0.8845	0.5845
115	1	gi|9759514|dbj|BAB10980.1|	1	9.7	2	2	0.13	(AB005239) contains similarity to surface protein~gene_id:MLN1.5 [Arabidopsis thaliana]; )gi|16648847|gb|AAL25613.1| (AY058201) AT5g44130/MLN1_5 [Arabidopsis thaliana]	2	FYTLEDLLSVSNPVR	0.9972	0.9886
115	1	gi|9759514|dbj|BAB10980.1|	1	9.7	2	2	0.13	(AB005239) contains similarity to surface protein~gene_id:MLN1.5 [Arabidopsis thaliana]; )gi|16648847|gb|AAL25613.1| (AY058201) AT5g44130/MLN1_5 [Arabidopsis thaliana]	2	GGQFVTLIR	0.9864	0.9472
122	0.9999	A84587	0.9999	26.9	2	4	0.2	hypothetical protein At2g20260 [imported] - Arabidopsis thaliana; )gi|5732205|emb|CAB52679.1| (AJ245909) photosystem I subunit IV precursor [Arabidopsis thaliana]; )gi|4512709|gb|AAD21762.1| (AC006569) putative photosystem I reaction center subunit IV [Arabidopsis thaliana]; )gi|14596071|gb|AAK68763.1| (AY042823) putative photosystem I reaction center subunit IV [Arabidopsis thaliana]	2	NVGSVVAVDQDPK	0.9998	0.999
122	0.9999	A84587	0.9999	26.9	2	4	0.2	hypothetical protein At2g20260 [imported] - Arabidopsis thaliana; )gi|5732205|emb|CAB52679.1| (AJ245909) photosystem I subunit IV precursor [Arabidopsis thaliana]; )gi|4512709|gb|AAD21762.1| (AC006569) putative photosystem I reaction center subunit IV [Arabidopsis thaliana]; )gi|14596071|gb|AAK68763.1| (AY042823) putative photosystem I reaction center subunit IV [Arabidopsis thaliana]	2	VNYANISTNNYALDEVEEVK	0.9998	0.999
122	0.9999	A84587	0.9999	26.9	2	4	0.2	hypothetical protein At2g20260 [imported] - Arabidopsis thaliana; )gi|5732205|emb|CAB52679.1| (AJ245909) photosystem I subunit IV precursor [Arabidopsis thaliana]; )gi|4512709|gb|AAD21762.1| (AC006569) putative photosystem I reaction center subunit IV [Arabidopsis thaliana]; )gi|14596071|gb|AAK68763.1| (AY042823) putative photosystem I reaction center subunit IV [Arabidopsis thaliana]	1	YPVVVR	0.9837	0.9137
122	0.9999	A84587	0.9999	26.9	2	4	0.2	hypothetical protein At2g20260 [imported] - Arabidopsis thaliana; )gi|5732205|emb|CAB52679.1| (AJ245909) photosystem I subunit IV precursor [Arabidopsis thaliana]; )gi|4512709|gb|AAD21762.1| (AC006569) putative photosystem I reaction center subunit IV [Arabidopsis thaliana]; )gi|14596071|gb|AAK68763.1| (AY042823) putative photosystem I reaction center subunit IV [Arabidopsis thaliana]	1	NVGSVVAVDQDPK	0.0551	0.0551
123	0.9999	ATPO_ARATH,gi|14190495|gb|AAK55728.1|AF380647_1,T48592	0.9999	12.7	3	3	0.15	(Q96251) ATP SYNTHASE DELTA CHAIN, MITOCHONDRIAL PRECURSOR ; )gi|1655482|dbj|BAA13600.1| (D88375) delta subunit of mitochondrial F1-ATPase [Arabidopsis thaliana],ATP synthase delta chain, mitochondrial - Arabidopsis thaliana; )gi|7543912|emb|CAB87152.1| (AL163572) delta subunit of mitochondrial F1-ATPase [Arabidopsis thaliana],(AF380647) AT5g13450/T22N19_100 [Arabidopsis thaliana]; )gi|15809744|g…	2	VLVTTVIPLPPAEEK	0.9911	0.9514
123	0.9999	ATPO_ARATH,gi|14190495|gb|AAK55728.1|AF380647_1,T48592	0.9999	12.7	3	3	0.15	(Q96251) ATP SYNTHASE DELTA CHAIN, MITOCHONDRIAL PRECURSOR ; )gi|1655482|dbj|BAA13600.1| (D88375) delta subunit of mitochondrial F1-ATPase [Arabidopsis thaliana],ATP synthase delta chain, mitochondrial - Arabidopsis thaliana; )gi|7543912|emb|CAB87152.1| (AL163572) delta subunit of mitochondrial F1-ATPase [Arabidopsis thaliana],(AF380647) AT5g13450/T22N19_100 [Arabidopsis thaliana]; )gi|15809744|g…	2	ELTETLQEIIGAGK	0.983	0.91
123	0.9999	ATPO_ARATH,gi|14190495|gb|AAK55728.1|AF380647_1,T48592	0.9999	12.7	3	3	0.15	(Q96251) ATP SYNTHASE DELTA CHAIN, MITOCHONDRIAL PRECURSOR ; )gi|1655482|dbj|BAA13600.1| (D88375) delta subunit of mitochondrial F1-ATPase [Arabidopsis thaliana],ATP synthase delta chain, mitochondrial - Arabidopsis thaliana; )gi|7543912|emb|CAB87152.1| (AL163572) delta subunit of mitochondrial F1-ATPase [Arabidopsis thaliana],(AF380647) AT5g13450/T22N19_100 [Arabidopsis thaliana]; )gi|15809744|g…	2	ELTETLQEIIGAGKK	0.2917	0.2917
124	0.9999	D84789	0.9999	13	2	2	0.22	hypothetical protein At2g37170 [imported] - Arabidopsis thaliana; )gi|4371284|gb|AAD18142.1| (AC006260) aquaporin (plasma membrane intrinsic protein 2B) [Arabidopsis thaliana]	2	AFQSSYYDR	0.9978	0.9877
124	0.9999	D84789	0.9999	13	2	2	0.22	hypothetical protein At2g37170 [imported] - Arabidopsis thaliana; )gi|4371284|gb|AAD18142.1| (AC006260) aquaporin (plasma membrane intrinsic protein 2B) [Arabidopsis thaliana]	2	SFGAAVIYNK	0.9966	0.9807
124	0.9999	D84789	0.9999	13	2	2	0.22	hypothetical protein At2g37170 [imported] - Arabidopsis thaliana; )gi|4371284|gb|AAD18142.1| (AC006260) aquaporin (plasma membrane intrinsic protein 2B) [Arabidopsis thaliana]	2	DYEDPPPTPFFDADELTK	0.9547	0.787
125	0.9999	H84890	0.9999	6.9	2	5	0.3	hypothetical protein At2g45470 [imported] - Arabidopsis thaliana; )gi|2583108|gb|AAB82617.1| (AC002387) unknown protein [Arabidopsis thaliana]	2	SALSLLVLLDYYDPQK	0.9978	0.9911
125	0.9999	H84890	0.9999	6.9	2	5	0.3	hypothetical protein At2g45470 [imported] - Arabidopsis thaliana; )gi|2583108|gb|AAB82617.1| (AC002387) unknown protein [Arabidopsis thaliana]	2	GLTVFAPSDEAFK	0.9644	0.8699
126	0.9999	H96717,RL34_ARATH	0.9999	16.8	2	2	0.13	probable 60S ribosomal protein L34 T6C23.18 [imported] - Arabidopsis thaliana; )gi|10092293|gb|AAG12705.1|AC021046_6 (AC021046) 60S ribosomal protein L34, putative; 10936-9755 [Arabidopsis thaliana]; )gi|11692902|gb|AAG40054.1|AF324703_1 (AF324703) T6C23.18 [Arabidopsis thaliana]; )gi|12325186|gb|AAG52537.1|AC013289_4 (AC013289) putative 60S ribosomal protein L34; 81002-79821 [Arabidopsis thalian…	2	AYGGVLSGSAVR	0.9959	0.9834
126	0.9999	H96717,RL34_ARATH	0.9999	16.8	2	2	0.13	probable 60S ribosomal protein L34 T6C23.18 [imported] - Arabidopsis thaliana; )gi|10092293|gb|AAG12705.1|AC021046_6 (AC021046) 60S ribosomal protein L34, putative; 10936-9755 [Arabidopsis thaliana]; )gi|11692902|gb|AAG40054.1|AF324703_1 (AF324703) T6C23.18 [Arabidopsis thaliana]; )gi|12325186|gb|AAG52537.1|AC013289_4 (AC013289) putative 60S ribosomal protein L34; 81002-79821 [Arabidopsis thalian…	2	AFLVEEQK	0.9904	0.9623
127	0.9999	gi|9758819|dbj|BAB09353.1|,gi|9758820|dbj|BAB09354.1|,RBS3_ARATH,RBS4_ARATH	0.9999	14.4	2	3	0.19	(P10797) RIBULOSE BISPHOSPHATE CARBOXYLASE SMALL CHAIN 2B P; )RKMUB2 ribulose-bisphosphate carboxylase (EC 4.1.1.39) small chain B2 precursor - Arabidopsis thaliana; )gi|16194|emb|CAA32701.1| (X14564) ribulose bisphosphate carboxylase [Arabidopsis thaliana],(P10798) RIBULOSE BISPHOSPHATE CARBOXYLASE SMALL CHAIN 3B P; )RKMUB3 ribulose-bisphosphate carboxylase (EC 4.1.1.39) small chain B3 precursor…	2	FETLSYLPDLSDVELAK	0.9951	0.9725
127	0.9999	gi|9758819|dbj|BAB09353.1|,gi|9758820|dbj|BAB09354.1|,RBS3_ARATH,RBS4_ARATH	0.9999	14.4	2	3	0.19	(P10797) RIBULOSE BISPHOSPHATE CARBOXYLASE SMALL CHAIN 2B P; )RKMUB2 ribulose-bisphosphate carboxylase (EC 4.1.1.39) small chain B2 precursor - Arabidopsis thaliana; )gi|16194|emb|CAA32701.1| (X14564) ribulose bisphosphate carboxylase [Arabidopsis thaliana],(P10798) RIBULOSE BISPHOSPHATE CARBOXYLASE SMALL CHAIN 3B P; )RKMUB3 ribulose-bisphosphate carboxylase (EC 4.1.1.39) small chain B3 precursor…	2	KFETLSYLPDLSDVELAK	0.9855	0.9227
127	0.9999	gi|9758819|dbj|BAB09353.1|,gi|9758820|dbj|BAB09354.1|,RBS3_ARATH,RBS4_ARATH	0.9999	14.4	2	3	0.19	(P10797) RIBULOSE BISPHOSPHATE CARBOXYLASE SMALL CHAIN 2B P; )RKMUB2 ribulose-bisphosphate carboxylase (EC 4.1.1.39) small chain B2 precursor - Arabidopsis thaliana; )gi|16194|emb|CAA32701.1| (X14564) ribulose bisphosphate carboxylase [Arabidopsis thaliana],(P10798) RIBULOSE BISPHOSPHATE CARBOXYLASE SMALL CHAIN 3B P; )RKMUB3 ribulose-bisphosphate carboxylase (EC 4.1.1.39) small chain B3 precursor…	1	IIGFDNTR	0.325	0.325
128	0.9999	T05802	0.9999	13.6	3	4	0.2	hypothetical protein M7J2.180 - Arabidopsis thaliana; )gi|2980805|emb|CAA18181.1| (AL022197) putative protein [Arabidopsis thaliana]; )gi|7269395|emb|CAB81355.1| (AL161563) putative protein [Arabidopsis thaliana]	2	NAPILILDEATSALDAVSER	0.9875	0.9328
128	0.9999	T05802	0.9999	13.6	3	4	0.2	hypothetical protein M7J2.180 - Arabidopsis thaliana; )gi|2980805|emb|CAA18181.1| (AL022197) putative protein [Arabidopsis thaliana]; )gi|7269395|emb|CAB81355.1| (AL161563) putative protein [Arabidopsis thaliana]	2	ITVGGEDVR	0.9808	0.8995
128	0.9999	T05802	0.9999	13.6	3	4	0.2	hypothetical protein M7J2.180 - Arabidopsis thaliana; )gi|2980805|emb|CAA18181.1| (AL022197) putative protein [Arabidopsis thaliana]; )gi|7269395|emb|CAB81355.1| (AL161563) putative protein [Arabidopsis thaliana]	2	STIVQLLAR	0.7616	0.4616
129	0.9999	T49190,T51934	0.9999	9.5	2	2	0.13	ribosomal protein L1-like protein - Arabidopsis thaliana; )gi|7573332|emb|CAB87802.1| (AL163818) chloroplast ribosomal L1-like protein [Arabidopsis thaliana]; )gi|15450737|gb|AAK96640.1| (AY053410) AT3g63490/MAA21_120 [Arabidopsis thaliana]; )gi|16649119|gb|AAL24411.1| (AY059929) chloroplast ribosomal L1-like protein [Arabidopsis thaliana],ribosomal protein L1 protein [imported] - Arabidopsis tha…	2	SAGADIVGSDDLIEQIK	0.9964	0.9855
129	0.9999	T49190,T51934	0.9999	9.5	2	2	0.13	ribosomal protein L1-like protein - Arabidopsis thaliana; )gi|7573332|emb|CAB87802.1| (AL163818) chloroplast ribosomal L1-like protein [Arabidopsis thaliana]; )gi|15450737|gb|AAK96640.1| (AY053410) AT3g63490/MAA21_120 [Arabidopsis thaliana]; )gi|16649119|gb|AAL24411.1| (AY059929) chloroplast ribosomal L1-like protein [Arabidopsis thaliana],ribosomal protein L1 protein [imported] - Arabidopsis tha…	2	AGTVTANIPQAIEEFK	0.9775	0.9148
130	0.9999	gi|1143394|emb|CAA63086.1|,VATE_ARATH	0.9999	13.5	2	3	0.2	(Q39258) VACUOLAR ATP SYNTHASE SUBUNIT E (EC 3.6.1.34) (V-A; )T01918 H+-transporting ATPase (EC 3.6.1.35) chain E, vacuolar - Arabidopsis thaliana; )gi|3600058|gb|AAC35545.1| (AF080120) similar to vacuolar ATPases [Arabidopsis thaliana]; )gi|4850294|emb|CAB43050.1| (AL049876) H+-transporting ATPase chain E, vacuolar [Arabidopsis thaliana]; )gi|7267814|emb|CAB81216.1| (AL161531) H+-transporting AT…	2	EEDLGLVEAVLDDAK	0.9912	0.9515
130	0.9999	gi|1143394|emb|CAA63086.1|,VATE_ARATH	0.9999	13.5	2	3	0.2	(Q39258) VACUOLAR ATP SYNTHASE SUBUNIT E (EC 3.6.1.34) (V-A; )T01918 H+-transporting ATPase (EC 3.6.1.35) chain E, vacuolar - Arabidopsis thaliana; )gi|3600058|gb|AAC35545.1| (AF080120) similar to vacuolar ATPases [Arabidopsis thaliana]; )gi|4850294|emb|CAB43050.1| (AL049876) H+-transporting ATPase chain E, vacuolar [Arabidopsis thaliana]; )gi|7267814|emb|CAB81216.1| (AL161531) H+-transporting AT…	1	SLFGQVTA	0.9833	0.9115
130	0.9999	gi|1143394|emb|CAA63086.1|,VATE_ARATH	0.9999	13.5	2	3	0.2	(Q39258) VACUOLAR ATP SYNTHASE SUBUNIT E (EC 3.6.1.34) (V-A; )T01918 H+-transporting ATPase (EC 3.6.1.35) chain E, vacuolar - Arabidopsis thaliana; )gi|3600058|gb|AAC35545.1| (AF080120) similar to vacuolar ATPases [Arabidopsis thaliana]; )gi|4850294|emb|CAB43050.1| (AL049876) H+-transporting ATPase chain E, vacuolar [Arabidopsis thaliana]; )gi|7267814|emb|CAB81216.1| (AL161531) H+-transporting AT…	2	IFLPPPPK	0.1414	0.1414
131	0.9998	CY51_ARATH	0.9998	17.9	2	2	0.13	(Q42342) CYTOCHROME B5 ISOFORM 1.; )T52469 cytochrome b5 [imported] - Arabidopsis thaliana; )gi|4240120|dbj|BAA74839.1| (AB007801) cytochrome b5 [Arabidopsis thaliana]; )gi|9759195|dbj|BAB09732.1| (AB015476) cytochrome b5 [Arabidopsis thaliana]	2	VLSFEEVSK	0.9898	0.9599
131	0.9998	CY51_ARATH	0.9998	17.9	2	2	0.13	(Q42342) CYTOCHROME B5 ISOFORM 1.; )T52469 cytochrome b5 [imported] - Arabidopsis thaliana; )gi|4240120|dbj|BAA74839.1| (AB007801) cytochrome b5 [Arabidopsis thaliana]; )gi|9759195|dbj|BAB09732.1| (AB015476) cytochrome b5 [Arabidopsis thaliana]	2	YFIGEIDSSSVPATR	0.9812	0.9281
132	0.9998	E86246,STP1_ARATH	0.9998	5.7	2	6	0.26	glucose transporter [imported] - Arabidopsis thaliana; )gi|5734730|gb|AAD49995.1|AC007259_8 (AC007259) glucose transporter [Arabidopsis thaliana]; )gi|15809962|gb|AAL06908.1| (AY054249) At1g11260/T28P6_18 [Arabidopsis thaliana]; )gi|16604673|gb|AAL24129.1| (AY059781) putative glucose transporter protein [Arabidopsis thaliana],(P23586) GLUCOSE TRANSPORTER (SUGAR CARRIER).; )S12042 glucose transpor…	2	GVDDVSQEFDDLVAASK	0.9997	0.999
132	0.9998	E86246,STP1_ARATH	0.9998	5.7	2	6	0.26	glucose transporter [imported] - Arabidopsis thaliana; )gi|5734730|gb|AAD49995.1|AC007259_8 (AC007259) glucose transporter [Arabidopsis thaliana]; )gi|15809962|gb|AAL06908.1| (AY054249) At1g11260/T28P6_18 [Arabidopsis thaliana]; )gi|16604673|gb|AAL24129.1| (AY059781) putative glucose transporter protein [Arabidopsis thaliana],(P23586) GLUCOSE TRANSPORTER (SUGAR CARRIER).; )S12042 glucose transpor…	2	MPAGGFVVGDGQK	0.3384	0.3384
133	0.9998	T48105	0.9998	13	2	3	0.19	hypothetical protein F16M2.10 - Arabidopsis thaliana; )gi|7523398|emb|CAB86417.1| (AL138648) putative protein [Arabidopsis thaliana]; )gi|15724350|gb|AAL06568.1|AF412115_1 (AF412115) AT3g63160/F16M2_10 [Arabidopsis thaliana]	2	SGGEVNFPK	0.9966	0.9865
133	0.9998	T48105	0.9998	13	2	3	0.19	hypothetical protein F16M2.10 - Arabidopsis thaliana; )gi|7523398|emb|CAB86417.1| (AL138648) putative protein [Arabidopsis thaliana]; )gi|15724350|gb|AAL06568.1|AF412115_1 (AF412115) AT3g63160/F16M2_10 [Arabidopsis thaliana]	1	SGGEVNFPK	0.9299	0.7661
134	0.9997	G96572,gi|13605639|gb|AAK32813.1|AF361800_1	0.9997	4.1	2	2	0.12	protein F12M16.12 [imported] - Arabidopsis thaliana; )gi|7769854|gb|AAF69532.1|AC008007_7 (AC008007) F12M16.12 [Arabidopsis thaliana],(AF361800) At1g53210/F12M16_12 [Arabidopsis thaliana]	2	TLDEQVDQEEFVR	0.9942	0.9769
134	0.9997	G96572,gi|13605639|gb|AAK32813.1|AF361800_1	0.9997	4.1	2	2	0.12	protein F12M16.12 [imported] - Arabidopsis thaliana; )gi|7769854|gb|AAF69532.1|AC008007_7 (AC008007) F12M16.12 [Arabidopsis thaliana],(AF361800) At1g53210/F12M16_12 [Arabidopsis thaliana]	2	VLQDFDK	0.9481	0.8185
135	0.9997	gi|12321552|gb|AAG50828.1|AC074395_2,gi|12321871|gb|AAG50967.1|AC073395_9,gi|12322717|gb|AAG51341.1|AC012562_2	0.9997	4.9	5	5	0.18	(AC074395) clathrin heavy chain, putative [Arabidopsis thaliana],(AC073395) clathrin heavy chain, putative; 28833-19741 [Arabidopsis thaliana]; )gi|6016683|gb|AAF01510.1|AC009991_6 (AC009991) putative clathrin heavy chain [Arabidopsis thaliana],(AC012562) putative clathrin heavy chain, 3' partial; 6334-1 [Arabidopsis thaliana]	2	FQELFAQTK	0.973	0.8634
135	0.9997	gi|12321552|gb|AAG50828.1|AC074395_2,gi|12321871|gb|AAG50967.1|AC073395_9,gi|12322717|gb|AAG51341.1|AC012562_2	0.9997	4.9	5	5	0.18	(AC074395) clathrin heavy chain, putative [Arabidopsis thaliana],(AC073395) clathrin heavy chain, putative; 28833-19741 [Arabidopsis thaliana]; )gi|6016683|gb|AAF01510.1|AC009991_6 (AC009991) putative clathrin heavy chain [Arabidopsis thaliana],(AC012562) putative clathrin heavy chain, 3' partial; 6334-1 [Arabidopsis thaliana]	2	LQQFQGAVDAAR	0.8729	0.5729
135	0.9997	gi|12321552|gb|AAG50828.1|AC074395_2,gi|12321871|gb|AAG50967.1|AC073395_9,gi|12322717|gb|AAG51341.1|AC012562_2	0.9997	4.9	5	5	0.18	(AC074395) clathrin heavy chain, putative [Arabidopsis thaliana],(AC073395) clathrin heavy chain, putative; 28833-19741 [Arabidopsis thaliana]; )gi|6016683|gb|AAF01510.1|AC009991_6 (AC009991) putative clathrin heavy chain [Arabidopsis thaliana],(AC012562) putative clathrin heavy chain, 3' partial; 6334-1 [Arabidopsis thaliana]	2	SFNAGQITSK	0.8033	0.5033
135	0.9997	gi|12321552|gb|AAG50828.1|AC074395_2,gi|12321871|gb|AAG50967.1|AC073395_9,gi|12322717|gb|AAG51341.1|AC012562_2	0.9997	4.9	5	5	0.18	(AC074395) clathrin heavy chain, putative [Arabidopsis thaliana],(AC073395) clathrin heavy chain, putative; 28833-19741 [Arabidopsis thaliana]; )gi|6016683|gb|AAF01510.1|AC009991_6 (AC009991) putative clathrin heavy chain [Arabidopsis thaliana],(AC012562) putative clathrin heavy chain, 3' partial; 6334-1 [Arabidopsis thaliana]	2	YIEGYVQK	0.3667	0.3667
135	0.9997	gi|12321552|gb|AAG50828.1|AC074395_2,gi|12321871|gb|AAG50967.1|AC073395_9,gi|12322717|gb|AAG51341.1|AC012562_2	0.9997	4.9	5	5	0.18	(AC074395) clathrin heavy chain, putative [Arabidopsis thaliana],(AC073395) clathrin heavy chain, putative; 28833-19741 [Arabidopsis thaliana]; )gi|6016683|gb|AAF01510.1|AC009991_6 (AC009991) putative clathrin heavy chain [Arabidopsis thaliana],(AC012562) putative clathrin heavy chain, 3' partial; 6334-1 [Arabidopsis thaliana]	2	FNLNVQAVNVLLDNVR	0.309	0.309
135	0.9997	gi|12321552|gb|AAG50828.1|AC074395_2,gi|12321871|gb|AAG50967.1|AC073395_9,gi|12322717|gb|AAG51341.1|AC012562_2	0.9997	4.9	5	5	0.18	(AC074395) clathrin heavy chain, putative [Arabidopsis thaliana],(AC073395) clathrin heavy chain, putative; 28833-19741 [Arabidopsis thaliana]; )gi|6016683|gb|AAF01510.1|AC009991_6 (AC009991) putative clathrin heavy chain [Arabidopsis thaliana],(AC012562) putative clathrin heavy chain, 3' partial; 6334-1 [Arabidopsis thaliana]	2	DLLLVNLR	0.0776	0.0776
137	0.9996	PLD1_ARATH	0.9996	3	2	2	0.12	(Q38882) PHOSPHOLIPASE D 1 PRECURSOR (EC 3.1.4.4) (PLD 1) (; )gi|11994345|dbj|BAB02304.1| (AB017071) phospholipase D [Arabidopsis thaliana]	2	DDNPIGATLIGR	0.9944	0.9778
137	0.9996	PLD1_ARATH	0.9996	3	2	2	0.12	(Q38882) PHOSPHOLIPASE D 1 PRECURSOR (EC 3.1.4.4) (PLD 1) (; )gi|11994345|dbj|BAB02304.1| (AB017071) phospholipase D [Arabidopsis thaliana]	2	PGGDVTIGELLK	0.9218	0.7442
138	0.9995	RR3_ARATH	0.9995	17	3	3	0.14	(P56798) CHLOROPLAST 30S RIBOSOMAL PROTEIN S3.; )gi|5881732|dbj|BAA84423.1| (AP000423) ribosomal protein S3 [Arabidopsis thaliana]	2	ISNPYGDPNILAEFIAGQLK	0.9847	0.9184
138	0.9995	RR3_ARATH	0.9995	17	3	3	0.14	(P56798) CHLOROPLAST 30S RIBOSOMAL PROTEIN S3.; )gi|5881732|dbj|BAA84423.1| (AP000423) ribosomal protein S3 [Arabidopsis thaliana]	2	LLIEDKPR	0.9366	0.7215
138	0.9995	RR3_ARATH	0.9995	17	3	3	0.14	(P56798) CHLOROPLAST 30S RIBOSOMAL PROTEIN S3.; )gi|5881732|dbj|BAA84423.1| (AP000423) ribosomal protein S3 [Arabidopsis thaliana]	2	VPLQTIEAK	0.4483	0.4483
139	0.9992	GCST_ARATH	0.9992	6.6	2	2	0.11	(O65396) AMINOMETHYLTRANSFERASE, MITOCHONDRIAL PRECURSOR (E; )H86252 hypothetical protein [imported] - Arabidopsis thaliana; )gi|3157944|gb|AAC17627.1| (AC002131) Very strong similarity to aminomethyltransferase precursor gb|U79769 from Mesembryanthemum crystallinum. ESTs gb|T43167, gb|T21076, gb|H36999, gb|T22773, gb|N38038, gb|T13742, gb|Z26545, gb|T20753 and gb|W43123 come from this gene. [Ara…	2	AEGGFLGADVILQQLK	0.9919	0.9678
139	0.9992	GCST_ARATH	0.9992	6.6	2	2	0.11	(O65396) AMINOMETHYLTRANSFERASE, MITOCHONDRIAL PRECURSOR (E; )H86252 hypothetical protein [imported] - Arabidopsis thaliana; )gi|3157944|gb|AAC17627.1| (AC002131) Very strong similarity to aminomethyltransferase precursor gb|U79769 from Mesembryanthemum crystallinum. ESTs gb|T43167, gb|T21076, gb|H36999, gb|T22773, gb|N38038, gb|T13742, gb|Z26545, gb|T20753 and gb|W43123 come from this gene. [Ara…	2	GGAIDDSVITK	0.9015	0.6931
140	0.9987	H96605,HS72_ARATH	0.9987	7	2	3	0.19	probable heat shock protein [imported] - Arabidopsis thaliana; )gi|12323026|gb|AAG51503.1|AC058785_6 (AC058785) heat shock protein, putative [Arabidopsis thaliana],(P22954) HEAT SHOCK COGNATE 70 KDA PROTEIN 2 (HSC70.2).; )T48270 dnaK-type molecular chaperone hsc70.1-like - Arabidopsis thaliana; )gi|7413638|emb|CAB85986.1| (AL162971) dnaK-type molecular chaperone hsc70.1-like [Arabidopsis thaliana]	2	IINEPTAAAIAYGLDK	0.9998	0.999
140	0.9987	H96605,HS72_ARATH	0.9987	7	2	3	0.19	probable heat shock protein [imported] - Arabidopsis thaliana; )gi|12323026|gb|AAG51503.1|AC058785_6 (AC058785) heat shock protein, putative [Arabidopsis thaliana],(P22954) HEAT SHOCK COGNATE 70 KDA PROTEIN 2 (HSC70.2).; )T48270 dnaK-type molecular chaperone hsc70.1-like - Arabidopsis thaliana; )gi|7413638|emb|CAB85986.1| (AL162971) dnaK-type molecular chaperone hsc70.1-like [Arabidopsis thaliana]	2	NAVVTVPAYFNDSQR	0.9915	0.9665
140	0.9987	H96605,HS72_ARATH	0.9987	7	2	3	0.19	probable heat shock protein [imported] - Arabidopsis thaliana; )gi|12323026|gb|AAG51503.1|AC058785_6 (AC058785) heat shock protein, putative [Arabidopsis thaliana],(P22954) HEAT SHOCK COGNATE 70 KDA PROTEIN 2 (HSC70.2).; )T48270 dnaK-type molecular chaperone hsc70.1-like - Arabidopsis thaliana; )gi|7413638|emb|CAB85986.1| (AL162971) dnaK-type molecular chaperone hsc70.1-like [Arabidopsis thaliana]	2	DAGVIAGLNVLR	0.9062	0.6287
141	0.9987	gi|11994595|dbj|BAB02650.1|	0.9987	3.2	2	2	0.1	(AP002061) receptor-like serine/threonine kinase [Arabidopsis thaliana]	2	ITDLSGPESPFPPLR	0.9943	0.9822
141	0.9987	gi|11994595|dbj|BAB02650.1|	0.9987	3.2	2	2	0.1	(AP002061) receptor-like serine/threonine kinase [Arabidopsis thaliana]	2	ISDNQFTGAIPDFIQNWK	0.7743	0.4743
142	0.9987	gi|6714460|gb|AAF26146.1|AC008261_3	0.9987	9.5	2	2	0.12	(AC008261) unknown protein [Arabidopsis thaliana]; )gi|6094555|gb|AAF03497.1|AC010676_7 (AC010676) unknown protein [Arabidopsis thaliana]	2	YLSGLGIAR	0.9985	0.9913
142	0.9987	gi|6714460|gb|AAF26146.1|AC008261_3	0.9987	9.5	2	2	0.12	(AC008261) unknown protein [Arabidopsis thaliana]; )gi|6094555|gb|AAF03497.1|AC010676_7 (AC010676) unknown protein [Arabidopsis thaliana]	2	LNLDDVFEQK	0.9972	0.9888
142	0.9987	gi|6714460|gb|AAF26146.1|AC008261_3	0.9987	9.5	2	2	0.12	(AC008261) unknown protein [Arabidopsis thaliana]; )gi|6094555|gb|AAF03497.1|AC010676_7 (AC010676) unknown protein [Arabidopsis thaliana]	2	QAIVDGLR	0.9105	0.6409
143	0.9984	F96773,gi|2828267|emb|CAA74372.1|	0.9984	9.4	3	3	0.12	geranylgeranyl reductase, 47568-49165 [imported] - Arabidopsis thaliana; )gi|12324810|gb|AAG52372.1|AC011765_24 (AC011765) geranylgeranyl reductase; 47568-49165 [Arabidopsis thaliana]; )gi|15292919|gb|AAK92830.1| (AY050893) putative geranylgeranyl reductase [Arabidopsis thaliana]; )gi|15450455|gb|AAK96521.1| (AY052328) At1g74470/F1M20_15 [Arabidopsis thaliana]; )gi|16648981|gb|AAL24342.1| (AY0598…	3	VAVIGGGPAGGAAAETLAQGGIETILIER	0.9869	0.9491
143	0.9984	F96773,gi|2828267|emb|CAA74372.1|	0.9984	9.4	3	3	0.12	geranylgeranyl reductase, 47568-49165 [imported] - Arabidopsis thaliana; )gi|12324810|gb|AAG52372.1|AC011765_24 (AC011765) geranylgeranyl reductase; 47568-49165 [Arabidopsis thaliana]; )gi|15292919|gb|AAK92830.1| (AY050893) putative geranylgeranyl reductase [Arabidopsis thaliana]; )gi|15450455|gb|AAK96521.1| (AY052328) At1g74470/F1M20_15 [Arabidopsis thaliana]; )gi|16648981|gb|AAL24342.1| (AY0598…	2	EVLDAYLR	0.8238	0.5238
143	0.9984	F96773,gi|2828267|emb|CAA74372.1|	0.9984	9.4	3	3	0.12	geranylgeranyl reductase, 47568-49165 [imported] - Arabidopsis thaliana; )gi|12324810|gb|AAG52372.1|AC011765_24 (AC011765) geranylgeranyl reductase; 47568-49165 [Arabidopsis thaliana]; )gi|15292919|gb|AAK92830.1| (AY050893) putative geranylgeranyl reductase [Arabidopsis thaliana]; )gi|15450455|gb|AAK96521.1| (AY052328) At1g74470/F1M20_15 [Arabidopsis thaliana]; )gi|16648981|gb|AAL24342.1| (AY0598…	2	TYLPTYR	0.2947	0.2947
144	0.9983	gi|10176968|dbj|BAB10186.1|	0.9983	4.6	2	2	0.12	(AB008270) receptor-like protein kinase [Arabidopsis thaliana]	2	SSNILLSESFEAK	0.9644	0.8698
144	0.9983	gi|10176968|dbj|BAB10186.1|	0.9983	4.6	2	2	0.12	(AB008270) receptor-like protein kinase [Arabidopsis thaliana]	2	SIEAAPVPTSSAAVAK	0.9518	0.8297
145	0.998	C96562,gi|9294461|dbj|BAB02680.1|	0.998	30.3	2	2	0.09	photosystem I subunit VI precursor [imported] - Arabidopsis thaliana; )gi|5734524|emb|CAB52750.1| (AJ245632) photosystem I subunit VI precursor [Arabidopsis thaliana]; )gi|6850347|gb|AAF29410.1|AC022354_9 (AC022354) photosystem I subunit VI precursor [Arabidopsis thaliana]; )gi|14326518|gb|AAK60304.1|AF385712_1 (AF385712) At1g52230/F9I5_11 [Arabidopsis thaliana],(AB012247) photosystem I subunit V…	3	SVYFDLEDLGNTTGQWDVYGSDAPSPYNPLQSK	0.9968	0.9901
145	0.998	C96562,gi|9294461|dbj|BAB02680.1|	0.998	30.3	2	2	0.09	photosystem I subunit VI precursor [imported] - Arabidopsis thaliana; )gi|5734524|emb|CAB52750.1| (AJ245632) photosystem I subunit VI precursor [Arabidopsis thaliana]; )gi|6850347|gb|AAF29410.1|AC022354_9 (AC022354) photosystem I subunit VI precursor [Arabidopsis thaliana]; )gi|14326518|gb|AAK60304.1|AF385712_1 (AF385712) At1g52230/F9I5_11 [Arabidopsis thaliana],(AB012247) photosystem I subunit V…	2	FFETFAAPFTK	0.3699	0.3699
146	0.998	gi|10177410|dbj|BAB10541.1|	0.998	10	2	2	0.1	(AB019226) HCF106 [Arabidopsis thaliana]; )gi|4894914|gb|AAD32652.1|AF139188_1 (AF139188) HCF106 [Arabidopsis thaliana]	2	EIGLDDISTPNVYNQNR	0.9964	0.9888
146	0.998	gi|10177410|dbj|BAB10541.1|	0.998	10	2	2	0.1	(AB019226) HCF106 [Arabidopsis thaliana]; )gi|4894914|gb|AAD32652.1|AF139188_1 (AF139188) HCF106 [Arabidopsis thaliana]	2	AYTSEDYLK	0.439	0.439
147	0.9978	ATPI_ARATH	0.9978	22.5	1	4	0.26	(P56758) ATP SYNTHASE A CHAIN PRECURSOR (EC 3.6.1.34) (SUBU; )gi|5881682|dbj|BAA84373.1| (AP000423) ATPase a subunit [Arabidopsis thaliana]	2	YIQPTPILLPINILEDFTK	0.9978	0.999
147	0.9978	ATPI_ARATH	0.9978	22.5	1	4	0.26	(P56758) ATP SYNTHASE A CHAIN PRECURSOR (EC 3.6.1.34) (SUBU; )gi|5881682|dbj|BAA84373.1| (AP000423) ATPase a subunit [Arabidopsis thaliana]	3	IIQLPQGELAAPTNDINTTVALALLTSVAYFYAGLSK	0.1475	0.1475
148	0.9976	gi|6094556|gb|AAF03498.1|AC010676_8	0.9976	12	2	2	0.1	(AC010676) putative porin [Arabidopsis thaliana]; )gi|14335076|gb|AAK59817.1| (AY037217) AT3g01280/T22N4_9 [Arabidopsis thaliana]	2	FSITTFSPAGVAITSTGTK	0.9957	0.9867
148	0.9976	gi|6094556|gb|AAF03498.1|AC010676_8	0.9976	12	2	2	0.1	(AC010676) putative porin [Arabidopsis thaliana]; )gi|14335076|gb|AAK59817.1| (AY037217) AT3g01280/T22N4_9 [Arabidopsis thaliana]	2	KGDLLLGDVAFQSR	0.4422	0.4422
149	0.9973	T48515	0.9973	2.8	2	2	0.08	hypothetical protein F15N18.150 - Arabidopsis thaliana; )gi|7573413|emb|CAB87716.1| (AL163815) putative protein [Arabidopsis thaliana]	2	QLLIGTIGDQILALDK	0.9964	0.9887
149	0.9973	T48515	0.9973	2.8	2	2	0.08	hypothetical protein F15N18.150 - Arabidopsis thaliana; )gi|7573413|emb|CAB87716.1| (AL163815) putative protein [Arabidopsis thaliana]	2	LVNDLNNVLLR	0.2512	0.2512
150	0.9969	A86258,gi|15010572|gb|AAK73945.1|	0.9969	10.8	1	1	0.07	protein F5O11.4 [imported] - Arabidopsis thaliana; )gi|8778650|gb|AAF79658.1|AC025416_32 (AC025416) F5O11.4 [Arabidopsis thaliana],(AY045587) At1g12310/F5O11_2 [Arabidopsis thaliana]	2	SIIASENLSSPFDFNR	0.9969	0.999
151	0.9969	ACT2_ARATH,gi|15983789|gb|AAL10491.1|,gi|1669387|gb|AAB37098.1|,gi|1669389|gb|AAC49523.1|,gi|7770354|gb|AAF69724.1|AC016041_29,S68089,S68090	0.9969	4.7	1	2	0.13	(P53492) ACTIN 2/7.; )S68107 actin 7 - Arabidopsis thaliana; )gi|1049307|gb|AAA80356.1| (U37281) actin-2 [Arabidopsis thaliana]; )gi|9758959|dbj|BAB09402.1| (AB016893) ACTIN 2/7 [Arabidopsis thaliana]; )gi|1943863|gb|AAB52506.1| (U27811) actin7 [Arabidopsis thaliana]; )gi|17065252|gb|AAL32780.1| (AY062702) ACTIN 2/7 [Arabidopsis thaliana]; )gi|17381048|gb|AAL36336.1| (AY063980) putative actin 2/7…	2	NYELPDGQVITIGAER	0.9969	0.999
152	0.9969	B96497	0.9969	9.5	1	2	0.14	unknown protein [imported] - Arabidopsis thaliana; )gi|12323056|gb|AAG51516.1|AC068324_4 (AC068324) unknown protein [Arabidopsis thaliana]; )gi|13878131|gb|AAK44143.1|AF370328_1 (AF370328) unknown protein [Arabidopsis thaliana]; )gi|17104807|gb|AAL34292.1| (AY063118) unknown protein [Arabidopsis thaliana]	2	IAQLNSAIDDVSSQLK	0.9969	0.999
153	0.9969	BCB_ARATH,T51838	0.9969	6.6	1	2	0.13	(Q07488) BLUE COPPER PROTEIN PRECURSOR.; )I39698 blue copper-binding protein, 20K - Arabidopsis thaliana; )gi|16203|emb|CAA78771.1| (Z15058) blue copper-binding protein [Arabidopsis thaliana],blue copper binding protein homolog [imported] - Arabidopsis thaliana; )gi|3766248|emb|CAA77089.1| (Y18227) blue copper binding-like protein [Arabidopsis thaliana]; )gi|6468187|dbj|BAA86999.1| (AB035137) blu…	2	VGDELEFDFAAGR	0.9969	0.999
154	0.9969	C84726,gi|16648755|gb|AAL25569.1|	0.9969	2.3	1	1	0.07	probable receptor-like protein kinase [imported] - Arabidopsis thaliana; )gi|4887748|gb|AAD32284.1|AC006533_8 (AC006533) putative receptor-like protein kinase [Arabidopsis thaliana]; )gi|13877675|gb|AAK43915.1|AF370596_1 (AF370596) putative receptor-like protein kinase [Arabidopsis thaliana],(AY058153) At2g31880/F20M17.8 [Arabidopsis thaliana]	2	NIITSENPSLAIDPK	0.9969	0.999
155	0.9969	D84714	0.9969	11	1	1	0.07	hypothetical protein At2g30930 [imported] - Arabidopsis thaliana; )gi|3201620|gb|AAC20727.1| (AC004669) unknown protein [Arabidopsis thaliana]; )gi|13272411|gb|AAK17144.1|AF325076_1 (AF325076) unknown protein [Arabidopsis thaliana]; )gi|15451000|gb|AAK96771.1| (AY054580) Unknown protein [Arabidopsis thaliana]	2	STLTDAETTVAASVETVK	0.9969	0.999
156	0.9969	DIM_ARATH,S71189	0.9969	3	1	2	0.07	(Q39085) CELL ELONGATION PROTEIN DIMINUTO (CELL ELONGATION ; )gi|602302|gb|AAA67055.1| (L38520) diminuto [Arabidopsis thaliana],Dwarf1 protein - Arabidopsis thaliana; )gi|516043|gb|AAA20244.1| (U12400) Dwarf1 [Arabidopsis thaliana]; )gi|11994193|dbj|BAB01296.1| (AB025631) Dwarf1 [Arabidopsis thaliana]; )gi|18176398|gb|AAL60037.1| (AY072216) putative cell elongation protein Dwarf1 [Arabidopsis tha…	2	GDLQALAQGYIDSFAPK	0.9969	0.999
157	0.9969	E84580,R311_ARATH,R312_ARATH	0.9969	25.2	1	2	0.12	60S ribosomal protein L31 [imported] - Arabidopsis thaliana; )gi|3687244|gb|AAC62142.1| (AC005169) 60S ribosomal protein L31 [Arabidopsis thaliana]; )gi|15450425|gb|AAK96506.1| (AY052313) At2g19740/F6F22.23 [Arabidopsis thaliana]; )gi|15451072|gb|AAK96807.1| (AY054616) 60S ribosomal protein L31 [Arabidopsis thaliana]; )gi|16974433|gb|AAL31220.1| (AY061893) At2g19740/F6F22.23 [Arabidopsis thaliana…	3	NDDEDAKEEFFSLVTVAEIPAEGLSGLGTK	0.9969	0.999
158	0.9969	E86149	0.9969	1.9	1	2	0.14	hypothetical protein AAF78419.1 [imported] - Arabidopsis thaliana; )gi|8671856|gb|AAF78419.1|AC009273_25 (AC009273) Contains similarity to thiol protease from Phaedon cochleariae gb|Y17903. [Arabidopsis thaliana]	2	VNDAEIALQR	0.9969	0.999
159	0.9969	F71442	0.9969	6.4	1	2	0.1	probable membrane channel protein - Arabidopsis thaliana; )gi|7268486|emb|CAB78737.1| (AL161546) membrane channel like protein [Arabidopsis thaliana]; )gi|2245093|emb|CAB10515.1| (Z97343) membrane channel like protein [Arabidopsis thaliana]; )gi|14194155|gb|AAK56272.1|AF367283_1 (AF367283) AT4g17340/dl4705w [Arabidopsis thaliana]; )gi|15810075|gb|AAL06963.1| (AY056063) AT4g17340/dl4705w [Arabidop…	2	IEIGSVGDSFSVASLK	0.9969	0.999
160	0.9969	H136_ARATH	0.9969	4	1	1	0.07	(O82660) PHOTOSYSTEM II STABILITY/ASSEMBLY FACTOR HCF136.; )T51828 probable photosystem II stability protein HCF136 [imported] - Arabidopsis thaliana; )gi|3559807|emb|CAA75723.1| (Y15628) HCF136 protein [Arabidopsis thaliana]; )gi|9759370|dbj|BAB09829.1| (AB006708) photosystem II stability/assembly factor HCF136 [Arabidopsis thaliana]; )gi|15010780|gb|AAK74049.1| (AY045691) AT5g23120/MYJ24_11 [Ar…	2	GTGITEEFEEVPVQSR	0.9969	0.999
161	0.9969	gi|5881751|dbj|BAA84442.1|,NU1C_ARATH	0.9969	5.6	1	4	0.23	(Q37165) NADH-PLASTOQUINONE OXIDOREDUCTASE CHAIN 1, CHLOROP; )gi|1419474|emb|CAA66944.1| (X98298) ndhA [Arabidopsis thaliana],(AP000423) NADH dehydrogenase ND1 [Arabidopsis thaliana]	2	IGPEYAGPLGILQALADGTK	0.9969	0.999
162	0.9969	PSQ2_ARATH	0.9969	5.7	1	1	0.07	(Q41932) OXYGEN-EVOLVING ENHANCER PROTEIN 3-2, CHLOROPLAST ; )B85065 hypothetical protein AT4g05180 [imported] - Arabidopsis thaliana; )gi|7267278|emb|CAB81060.1| (AL161503) Oxygen-evolving enhancer protein 3 precursor-like protein [Arabidopsis thaliana]; )gi|13926288|gb|AAK49613.1|AF372897_1 (AF372897) AT4g05180/C17L7_100 [Arabidopsis thaliana]	2	LFQTIDNLDYAAR	0.9969	0.999
163	0.9969	gi|13605831|gb|AAK32901.1|AF367314_1,RL4_ARATH,T48308	0.9969	4.9	1	1	0.07	(P49691) 60S RIBOSOMAL PROTEIN L4 (L1) (FRAGMENTS).,60S ribosomal protein-like - Arabidopsis thaliana; )gi|7413562|emb|CAB86041.1| (AL162973) 60S ribosomal protein-like [Arabidopsis thaliana]; )gi|15450798|gb|AAK96670.1| (AY054479) 60S ribosomal protein-like [Arabidopsis thaliana]; )gi|16649033|gb|AAL24368.1| (AY059886) 60S ribosomal protein-like [Arabidopsis thaliana]; )gi|17064752|gb|AAL32530.1…	2	IINSDEVQSVVNPIK	0.9969	0.999
164	0.9969	gi|18146720|dbj|BAB82426.1|,RS2_ARATH,T46185,T50673,T52466	0.9969	5.4	1	1	0.07	(P49688) 40S RIBOSOMAL PROTEIN S2.; )G84846 40S ribosomal protein S2 [imported] - Arabidopsis thaliana; )gi|2335095|gb|AAC02764.1| (AC002339) 40S ribosomal protein S2 [Arabidopsis thaliana]; )gi|15081715|gb|AAK82512.1| (AY048250) At2g41840/T11A7.6 [Arabidopsis thaliana],ribosomal protein S2, cytosolic [similarity] - Arabidopsis thaliana; )gi|6706420|emb|CAB66106.1| (AL133248) 40S ribosomal protei…	2	VLQFAGIDDVFTSSR	0.9969	0.999
165	0.9969	gi|13265501|gb|AAG40043.2|AF324692_1,S25435	0.9969	5.4	1	3	0.17	chlorophyll a/b-binding protein F28P10.130 - Arabidopsis thaliana; )gi|16207|emb|CAA39534.1| (X56062) chlorophyll A/B-binding protein [Arabidopsis thaliana]; )gi|166644|gb|AAA32759.1| (M85150) chlorophyll a/b-binding protein [Arabidopsis thaliana]; )gi|4678304|emb|CAB41095.1| (AL049655) chlorophyll a/b-binding protein [Arabidopsis thaliana]; )gi|11908038|gb|AAG41448.1|AF326866_1 (AF326866) putati…	2	YPGGAFDPLGYSK	0.9969	0.999
166	0.9969	gi|9256741|gb|AAB05913.2|,T01249	0.9969	3.3	1	1	0.07	high affinity Ca2+ antiporter [imported] - Arabidopsis thaliana; )gi|3335365|gb|AAC27166.1| (AC003028) high affinity Ca2+ antiporter [Arabidopsis thaliana]; )gi|13937169|gb|AAK50078.1|AF372938_1 (AF372938) At2g38170/F16M14.10 [Arabidopsis thaliana]; )gi|18254407|gb|AAL66749.1|AF461691_1 (AF461691) cation/proton antiporter CAX1 [Arabidopsis thaliana],(U57411) high affinity calcium antiporter CAX1 …	2	DFLSNLQEVILGTK	0.9969	0.999
167	0.9969	T05120	0.9969	3.2	1	1	0.07	hypothetical protein F7H19.70 - Arabidopsis thaliana; )gi|3292814|emb|CAA19804.1| (AL031018) putative protein [Arabidopsis thaliana]; )gi|7269136|emb|CAB79244.1| (AL161558) putative protein [Arabidopsis thaliana]	2	VYSDLAVDYFK	0.9969	0.999
168	0.9969	T05282	0.9969	12.4	1	2	0.14	ribosomal protein S16, organellar - Arabidopsis thaliana; )gi|3096931|emb|CAA18841.1| (AL023094) putative ribosomal protein S16 [Arabidopsis thaliana]; )gi|7270412|emb|CAB80179.1| (AL161585) putative ribosomal protein S16 [Arabidopsis thaliana]; )gi|15010612|gb|AAK73965.1| (AY045607) AT4g34620/T4L20_200 [Arabidopsis thaliana]; )gi|15081652|gb|AAK82481.1| (AY048218) AT4g34620/T4L20_200 [Arabidopsi…	2	QIEVLGFYDPLQGK	0.9969	0.999
169	0.9969	T05526	0.9969	11.7	1	1	0.07	acyl carrier protein F13M23.190 - Arabidopsis thaliana; )gi|4455248|emb|CAB36747.1| (AL035523) acyl carrier-like protein [Arabidopsis thaliana]; )gi|7269355|emb|CAB79414.1| (AL161562) acyl carrier-like protein [Arabidopsis thaliana]; )gi|14517385|gb|AAK62583.1| (AY039527) AT4g25050/F13M23_190 [Arabidopsis thaliana]; )gi|15215881|gb|AAK91484.1| (AY050471) AT4g25050/F13M23_190 [Arabidopsis thaliana]	2	EQLALAADVPLTAESK	0.9969	0.999
170	0.9969	T47573	0.9969	4.2	1	2	0.14	peptide transport-like protein - Arabidopsis thaliana; )gi|6822060|emb|CAB70988.1| (AL132957) peptide transport-like protein [Arabidopsis thaliana]; )gi|13430486|gb|AAK25865.1|AF360155_1 (AF360155) putative peptide transport protein [Arabidopsis thaliana]	2	SLLFETADDESNIK	0.9969	0.999
170	0.9969	T47573	0.9969	4.2	1	2	0.14	peptide transport-like protein - Arabidopsis thaliana; )gi|6822060|emb|CAB70988.1| (AL132957) peptide transport-like protein [Arabidopsis thaliana]; )gi|13430486|gb|AAK25865.1|AF360155_1 (AF360155) putative peptide transport protein [Arabidopsis thaliana]	2	IFQVIVAAFR	0.0655	0.0655
171	0.9969	gi|10998133|dbj|BAB03104.1|	0.9969	2.7	1	1	0.07	(AP002040) dbj|BAA17774.1~gene_id:MEC18.5~similar to unknown protein [Arabidopsis thaliana]	2	GTALGSTALVTR	0.9969	0.999
172	0.9969	gi|14423510|gb|AAK62437.1|AF386992_1	0.9969	11.3	1	1	0.07	(AF386992) Unknown protein [Arabidopsis thaliana]; )gi|18377454|gb|AAL66893.1| (AY072478) unknown protein [Arabidopsis thaliana]	2	SSGYGLIYDTVENAK	0.9969	0.999
173	0.9969	gi|6682241|gb|AAF23293.1|AC016661_18	0.9969	3.7	1	1	0.07	(AC016661) putative 60S ribosomal protein L1 [Arabidopsis thaliana]; )gi|15982715|gb|AAL09727.1| (AY056781) AT3g09630/F11F8_22 [Arabidopsis thaliana]	2	IINSDEIQSVVNPIK	0.9969	0.999
174	0.9969	gi|9757871|dbj|BAB08458.1|	0.9969	3.6	1	1	0.07	(AB013390) porin-like protein [Arabidopsis thaliana]	2	GPGLFTDIGK	0.9969	0.999
175	0.9969	gi|9759246|dbj|BAB09770.1|	0.9969	1.8	1	1	0.07	(AB016890) sugar transporter-like protein [Arabidopsis thaliana]	2	LVDDAYLSVK	0.9969	0.999
176	0.9962	A36571,C36571,C86439,D36571,E85063,G85036,gi|14596193|gb|AAK68824.1|,gi|15450661|gb|AAK96602.1|,gi|15810513|gb|AAL07144.1|,gi|15982787|gb|AAL09741.1|,gi|2760345|gb|AAB95250.1|,gi|2760347|gb|AAB95251.1|,gi|2760349|gb|AAB95252.1|,gi|870792|gb|AAA68878.1|,gi|870794|gb|AAA68879.1|,gi|9757974|dbj|BAB08310.1|,H85066,H86367,JQ1728,S55242,S55243,S55244,S55245,T02358,T48345,T51753,UQMUM	0.9962	19.7	2	2	0.1	ubiquitin / ribosomal protein CEP52 - Arabidopsis thaliana; )gi|166930|gb|AAA32904.1| (J05507) ubiquitin extension protein (UBQ1) [Arabidopsis thaliana]; )gi|166932|gb|AAA32905.1| (J05508) ubiquitin extension protein (UBQ2) [Arabidopsis thaliana]; )gi|4886268|emb|CAB43405.1| (AL050300) ubiquitin / ribosomal protein CEP52 [Arabidopsis thaliana]; )gi|6598636|gb|AAD21428.2| (AC006921) putative ubiqu…	1	LIFAGK	0.9776	0.915
176	0.9962	A36571,C36571,C86439,D36571,E85063,G85036,gi|14596193|gb|AAK68824.1|,gi|15450661|gb|AAK96602.1|,gi|15810513|gb|AAL07144.1|,gi|15982787|gb|AAL09741.1|,gi|2760345|gb|AAB95250.1|,gi|2760347|gb|AAB95251.1|,gi|2760349|gb|AAB95252.1|,gi|870792|gb|AAA68878.1|,gi|870794|gb|AAA68879.1|,gi|9757974|dbj|BAB08310.1|,H85066,H86367,JQ1728,S55242,S55243,S55244,S55245,T02358,T48345,T51753,UQMUM	0.9962	19.7	2	2	0.1	ubiquitin / ribosomal protein CEP52 - Arabidopsis thaliana; )gi|166930|gb|AAA32904.1| (J05507) ubiquitin extension protein (UBQ1) [Arabidopsis thaliana]; )gi|166932|gb|AAA32905.1| (J05508) ubiquitin extension protein (UBQ2) [Arabidopsis thaliana]; )gi|4886268|emb|CAB43405.1| (AL050300) ubiquitin / ribosomal protein CEP52 [Arabidopsis thaliana]; )gi|6598636|gb|AAD21428.2| (AC006921) putative ubiqu…	2	TLADYNIQK	0.8614	0.6054
177	0.9962	F85041,gi|15294210|gb|AAK95282.1|AF410296_1,gi|9843639|emb|CAC03598.1|	0.9962	16.2	3	4	0.13	plastoquinol--plastocyanin reductase (EC 1.10.99.1) Rieske iron-sulfur protein [similarity] - Arabidopsis thaliana; )gi|5725450|emb|CAB52433.1| (AJ243702) rieske iron-sulfur protein precursor [Arabidopsis thaliana]; )gi|4262156|gb|AAD14456.1| (AC005275) putative component of cytochrome B6-F complex [Arabidopsis thaliana]; )gi|7270198|emb|CAB77813.1| (AL161496) putative component of cytochrome B6-…	2	DALGNDVVAAEWLK	0.9408	0.7969
177	0.9962	F85041,gi|15294210|gb|AAK95282.1|AF410296_1,gi|9843639|emb|CAC03598.1|	0.9962	16.2	3	4	0.13	plastoquinol--plastocyanin reductase (EC 1.10.99.1) Rieske iron-sulfur protein [similarity] - Arabidopsis thaliana; )gi|5725450|emb|CAB52433.1| (AJ243702) rieske iron-sulfur protein precursor [Arabidopsis thaliana]; )gi|4262156|gb|AAD14456.1| (AC005275) putative component of cytochrome B6-F complex [Arabidopsis thaliana]; )gi|7270198|emb|CAB77813.1| (AL161496) putative component of cytochrome B6-…	2	GDPTYLVVENDK	0.9175	0.6609
177	0.9962	F85041,gi|15294210|gb|AAK95282.1|AF410296_1,gi|9843639|emb|CAC03598.1|	0.9962	16.2	3	4	0.13	plastoquinol--plastocyanin reductase (EC 1.10.99.1) Rieske iron-sulfur protein [similarity] - Arabidopsis thaliana; )gi|5725450|emb|CAB52433.1| (AJ243702) rieske iron-sulfur protein precursor [Arabidopsis thaliana]; )gi|4262156|gb|AAD14456.1| (AC005275) putative component of cytochrome B6-F complex [Arabidopsis thaliana]; )gi|7270198|emb|CAB77813.1| (AL161496) putative component of cytochrome B6-…	1	TGDAPWWS	0.2295	0.2295
178	0.9959	BIP2_ARATH,gi|1695719|dbj|BAA13948.1|,S71171	0.9959	7.3	1	1	0.09	(Q39043) LUMINAL BINDING PROTEIN 2 PRECURSOR (BIP2) (ATBP2); )gi|9757947|dbj|BAB08435.1| (AB017067) luminal binding protein [Arabidopsis thaliana],dnaK-type molecular chaperone BiP - Arabidopsis thaliana; )gi|1303695|dbj|BAA12348.1| (D84414) luminal binding protein (BiP) [Arabidopsis thaliana],(D89342) luminal binding protein [Arabidopsis thaliana]	2	IINEPTAAAIAYGLDK	0.9998	0.999
178	0.9959	BIP2_ARATH,gi|1695719|dbj|BAA13948.1|,S71171	0.9959	7.3	1	1	0.09	(Q39043) LUMINAL BINDING PROTEIN 2 PRECURSOR (BIP2) (ATBP2); )gi|9757947|dbj|BAB08435.1| (AB017067) luminal binding protein [Arabidopsis thaliana],dnaK-type molecular chaperone BiP - Arabidopsis thaliana; )gi|1303695|dbj|BAA12348.1| (D84414) luminal binding protein (BiP) [Arabidopsis thaliana],(D89342) luminal binding protein [Arabidopsis thaliana]	2	VEIESLFDGVDLSEPLTR	0.9959	0.9872
178	0.9959	BIP2_ARATH,gi|1695719|dbj|BAA13948.1|,S71171	0.9959	7.3	1	1	0.09	(Q39043) LUMINAL BINDING PROTEIN 2 PRECURSOR (BIP2) (ATBP2); )gi|9757947|dbj|BAB08435.1| (AB017067) luminal binding protein [Arabidopsis thaliana],dnaK-type molecular chaperone BiP - Arabidopsis thaliana; )gi|1303695|dbj|BAA12348.1| (D84414) luminal binding protein (BiP) [Arabidopsis thaliana],(D89342) luminal binding protein [Arabidopsis thaliana]	2	DAVVTVPAYFNDAQR	0.0927	0.0927
179	0.9957	T01227	0.9957	6.5	2	2	0.1	glutathione-regulated potassium-efflux system protein kefB homolog F6N23.15 - Arabidopsis thaliana; )gi|7267402|emb|CAB80872.1| (AL161472) putative potassium/H+ antiporter [Arabidopsis thaliana]; )gi|3047127|gb|AAC13638.1| (AF058919) F6N23.15 gene product [Arabidopsis thaliana]	3	AGATAVVPETLEPSLQLAAAVLAQAK	0.9987	0.9948
179	0.9957	T01227	0.9957	6.5	2	2	0.1	glutathione-regulated potassium-efflux system protein kefB homolog F6N23.15 - Arabidopsis thaliana; )gi|7267402|emb|CAB80872.1| (AL161472) putative potassium/H+ antiporter [Arabidopsis thaliana]; )gi|3047127|gb|AAC13638.1| (AF058919) F6N23.15 gene product [Arabidopsis thaliana]	2	LPTSEIATTINEFR	0.9914	0.9734
180	0.9936	gi|9758180|dbj|BAB08565.1|	0.9936	8.5	2	2	0.13	(AB015479) gene_id:MTE17.19~pir||T04792~similar to unknown protein [Arabidopsis thaliana]	2	TVIIDYLSSPEVNFFR	0.9895	0.9589
180	0.9936	gi|9758180|dbj|BAB08565.1|	0.9936	8.5	2	2	0.13	(AB015479) gene_id:MTE17.19~pir||T04792~similar to unknown protein [Arabidopsis thaliana]	2	QVDFLVISK	0.7768	0.4768
180	0.9936	gi|9758180|dbj|BAB08565.1|	0.9936	8.5	2	2	0.13	(AB015479) gene_id:MTE17.19~pir||T04792~similar to unknown protein [Arabidopsis thaliana]	2	TFASGVLVPK	0.3911	0.3911
180	0.9936	gi|9758180|dbj|BAB08565.1|	0.9936	8.5	2	2	0.13	(AB015479) gene_id:MTE17.19~pir||T04792~similar to unknown protein [Arabidopsis thaliana]	2	SYIWPIESQYLLPR	0.1041	0.1041
180	0.9936	gi|9758180|dbj|BAB08565.1|	0.9936	8.5	2	2	0.13	(AB015479) gene_id:MTE17.19~pir||T04792~similar to unknown protein [Arabidopsis thaliana]	2	SPWQTLTGDAPLVIAR	0.0813	0.0813
181	0.9934	gi|13506745|gb|AAK28315.1|AF224705_1,T04835	0.9934	3.6	2	2	0.1	probable serine/threonine-specific protein kinase (EC 2.7.1.-) F21P8.70 - Arabidopsis thaliana; )gi|3021270|emb|CAA18465.1| (AL022347) serine/threonine kinase-like protein [Arabidopsis thaliana]; )gi|7269165|emb|CAB79273.1| (AL161558) serine/threonine kinase-like protein [Arabidopsis thaliana],(AF224705) receptor-like protein kinase 4 [Arabidopsis thaliana]	2	GTLSDGTEVAVK	0.9638	0.868
181	0.9934	gi|13506745|gb|AAK28315.1|AF224705_1,T04835	0.9934	3.6	2	2	0.1	probable serine/threonine-specific protein kinase (EC 2.7.1.-) F21P8.70 - Arabidopsis thaliana; )gi|3021270|emb|CAA18465.1| (AL022347) serine/threonine kinase-like protein [Arabidopsis thaliana]; )gi|7269165|emb|CAB79273.1| (AL161558) serine/threonine kinase-like protein [Arabidopsis thaliana],(AF224705) receptor-like protein kinase 4 [Arabidopsis thaliana]	2	IGQGGFGEVYK	0.8213	0.5316
182	0.9932	gi|10177552|dbj|BAB10831.1|	0.9932	2	2	3	0.15	(AB016892) anthocyanin acyltransferase-like protein [Arabidopsis thaliana]	2	SLLVSIDQR	0.9656	0.8739
182	0.9932	gi|10177552|dbj|BAB10831.1|	0.9932	2	2	3	0.15	(AB016892) anthocyanin acyltransferase-like protein [Arabidopsis thaliana]	1	SLLVSIDQR	0.8034	0.5034
183	0.9903	gi|17065068|gb|AAL32688.1|,gi|472875|emb|CAA53476.1|,WC1C_ARATH	0.9903	10.5	1	1	0.19	(Q08733) PLASMA MEMBRANE INTRINSIC PROTEIN 1C (TRANSMEMBRAN; )A86147 hypothetical protein AAF81320.1 [imported] - Arabidopsis thaliana; )gi|396218|emb|CAA49155.1| (X69294) transmembrane protein TMP-B [Arabidopsis thaliana]; )gi|13194766|gb|AAK15545.1|AF348574_1 (AF348574) putative major intrinsic protein [Arabidopsis thaliana],(AY062610) plasma membrane intrinsic protein 1C (transmembrane protein…	2	SLGAAIIYNK	0.9908	0.9494
183	0.9903	gi|17065068|gb|AAL32688.1|,gi|472875|emb|CAA53476.1|,WC1C_ARATH	0.9903	10.5	1	1	0.19	(Q08733) PLASMA MEMBRANE INTRINSIC PROTEIN 1C (TRANSMEMBRAN; )A86147 hypothetical protein AAF81320.1 [imported] - Arabidopsis thaliana; )gi|396218|emb|CAA49155.1| (X69294) transmembrane protein TMP-B [Arabidopsis thaliana]; )gi|13194766|gb|AAK15545.1|AF348574_1 (AF348574) putative major intrinsic protein [Arabidopsis thaliana],(AY062610) plasma membrane intrinsic protein 1C (transmembrane protein…	2	EPPPAPFFEPGELSSWSFYR	0.9903	0.9618
183	0.9903	gi|17065068|gb|AAL32688.1|,gi|472875|emb|CAA53476.1|,WC1C_ARATH	0.9903	10.5	1	1	0.19	(Q08733) PLASMA MEMBRANE INTRINSIC PROTEIN 1C (TRANSMEMBRAN; )A86147 hypothetical protein AAF81320.1 [imported] - Arabidopsis thaliana; )gi|396218|emb|CAA49155.1| (X69294) transmembrane protein TMP-B [Arabidopsis thaliana]; )gi|13194766|gb|AAK15545.1|AF348574_1 (AF348574) putative major intrinsic protein [Arabidopsis thaliana],(AY062610) plasma membrane intrinsic protein 1C (transmembrane protein…	1	SLGAAIIYNK	0.9829	0.9096
184	0.9887	T46189	0.9887	5	2	4	0.16	calcium-dependent protein kinase - Arabidopsis thaliana; )gi|6706424|emb|CAB66110.1| (AL133248) calcium-dependent protein kinase [Arabidopsis thaliana]	2	EALSDELGTSEEVVDAIIR	0.911	0.7165
184	0.9887	T46189	0.9887	5	2	4	0.16	calcium-dependent protein kinase - Arabidopsis thaliana; )gi|6706424|emb|CAB66110.1| (AL133248) calcium-dependent protein kinase [Arabidopsis thaliana]	2	TAVDIEDVR	0.8782	0.6403
185	0.9884	T47935,WC1A_ARATH	0.9884	10.5	1	1	0.18	plasma membrane intrinsic protein 1a - Arabidopsis thaliana; )gi|6850834|emb|CAB71073.1| (AL132962) plasma membrane intrinsic protein 1a [Arabidopsis thaliana]; )gi|16648675|gb|AAL25530.1| (AY058113) AT3g61430/F2A19_30 [Arabidopsis thaliana],(P43285) PLASMA MEMBRANE INTRINSIC PROTEIN 1A.; )gi|472873|emb|CAA53475.1| (X75881) plasma membrane intrinsic protein 1a [Arabidopsis thaliana]	2	SLGAAIIYNK	0.9908	0.9494
185	0.9884	T47935,WC1A_ARATH	0.9884	10.5	1	1	0.18	plasma membrane intrinsic protein 1a - Arabidopsis thaliana; )gi|6850834|emb|CAB71073.1| (AL132962) plasma membrane intrinsic protein 1a [Arabidopsis thaliana]; )gi|16648675|gb|AAL25530.1| (AY058113) AT3g61430/F2A19_30 [Arabidopsis thaliana],(P43285) PLASMA MEMBRANE INTRINSIC PROTEIN 1A.; )gi|472873|emb|CAA53475.1| (X75881) plasma membrane intrinsic protein 1a [Arabidopsis thaliana]	2	EPPPAPFFEPGELSSWSFWR	0.9884	0.9546
185	0.9884	T47935,WC1A_ARATH	0.9884	10.5	1	1	0.18	plasma membrane intrinsic protein 1a - Arabidopsis thaliana; )gi|6850834|emb|CAB71073.1| (AL132962) plasma membrane intrinsic protein 1a [Arabidopsis thaliana]; )gi|16648675|gb|AAL25530.1| (AY058113) AT3g61430/F2A19_30 [Arabidopsis thaliana],(P43285) PLASMA MEMBRANE INTRINSIC PROTEIN 1A.; )gi|472873|emb|CAA53475.1| (X75881) plasma membrane intrinsic protein 1a [Arabidopsis thaliana]	1	SLGAAIIYNK	0.9829	0.9096
186	0.9823	T45712,T51862	0.9823	6.2	2	2	0.09	NAD-dependent malate dehydrogenase, chloroplast - Arabidopsis thaliana; )gi|6522535|emb|CAB61978.1| (AL132955) chloroplast NAD-dependent malate dehydrogenase [Arabidopsis thaliana],malate dehydrogenase (EC 1.1.1.37), chloroplast [validated] - Arabidopsis thaliana; )gi|3256066|emb|CAA74320.1| (Y13987) chloroplast NAD-MDH [Arabidopsis thaliana]	2	GVAFANKPAAAAAN	0.972	0.9167
186	0.9823	T45712,T51862	0.9823	6.2	2	2	0.09	NAD-dependent malate dehydrogenase, chloroplast - Arabidopsis thaliana; )gi|6522535|emb|CAB61978.1| (AL132955) chloroplast NAD-dependent malate dehydrogenase [Arabidopsis thaliana],malate dehydrogenase (EC 1.1.1.37), chloroplast [validated] - Arabidopsis thaliana; )gi|3256066|emb|CAA74320.1| (Y13987) chloroplast NAD-MDH [Arabidopsis thaliana]	2	LFGVTTLDVVR	0.3686	0.3686
187	0.9769	T47802	0.9769	2.6	1	1	0.07	hypothetical protein F24G16.50 - Arabidopsis thaliana; )gi|7019672|emb|CAB75797.1| (AL138647) putative protein [Arabidopsis thaliana]	2	TSSLIDSVESGTNATVK	0.9769	0.9925
188	0.9757	D96513,gi|13507025|gb|AAK28403.1|AF249876_1	0.9757	3.2	1	1	0.07	unknown protein, 6976-8939 [imported] - Arabidopsis thaliana; )gi|12325399|gb|AAG52641.1|AC079677_5 (AC079677) unknown protein; 6976-8939 [Arabidopsis thaliana]; )gi|15028353|gb|AAK76653.1| (AY045979) unknown protein [Arabidopsis thaliana],(AF249876) transcription factor APFI [Arabidopsis thaliana]	2	SFEQIEVER	0.9757	0.9921
189	0.9757	gi|15028029|gb|AAK76545.1|,H96670	0.9757	5	1	1	0.07	hypothetical protein F13O11.8 [imported] - Arabidopsis thaliana; )gi|5042413|gb|AAD38252.1|AC006193_8 (AC006193) Hypothetical Protein [Arabidopsis thaliana],(AY045871) unknown protein [Arabidopsis thaliana]	2	DEGFEEVLYTVDGDESR	0.9757	0.9921
190	0.9745	E85295,gi|12597245|dbj|BAB21522.1|,T05790	0.9745	4.2	1	1	0.07	hypothetical protein AT4g25570 [imported] - Arabidopsis thaliana; )gi|7269407|emb|CAB81367.1| (AL161563) putative protein [Arabidopsis thaliana],hypothetical protein M7J2.60 - Arabidopsis thaliana; )gi|2980793|emb|CAA18169.1| (AL022197) putative protein [Arabidopsis thaliana],(AB049628) cytochrome b561 [Arabidopsis thaliana]	2	GGLAWEATNK	0.9745	0.9917
191	0.9738	F86415,T02313	0.9738	7.2	2	2	0.09	hypothetical protein AAF88109.1 [imported] - Arabidopsis thaliana; )gi|9502410|gb|AAF88109.1|AC021043_2 (AC021043) Putative protein transport protein SEC61 alpha subunit [Arabidopsis thaliana],endoplasmic reticulum insertion protein F13P17.9 - Arabidopsis thaliana; )gi|3337356|gb|AAC27401.1| (AC004481) putative protein transport protein SEC61 alpha subunit [Arabidopsis thaliana]; )gi|13605799|gb|…	2	PFLAFLPEVQSADR	0.9598	0.855
191	0.9738	F86415,T02313	0.9738	7.2	2	2	0.09	hypothetical protein AAF88109.1 [imported] - Arabidopsis thaliana; )gi|9502410|gb|AAF88109.1|AC021043_2 (AC021043) Putative protein transport protein SEC61 alpha subunit [Arabidopsis thaliana],endoplasmic reticulum insertion protein F13P17.9 - Arabidopsis thaliana; )gi|3337356|gb|AAC27401.1| (AC004481) putative protein transport protein SEC61 alpha subunit [Arabidopsis thaliana]; )gi|13605799|gb|…	1	ASELGFFGF	0.3472	0.3472
191	0.9738	F86415,T02313	0.9738	7.2	2	2	0.09	hypothetical protein AAF88109.1 [imported] - Arabidopsis thaliana; )gi|9502410|gb|AAF88109.1|AC021043_2 (AC021043) Putative protein transport protein SEC61 alpha subunit [Arabidopsis thaliana],endoplasmic reticulum insertion protein F13P17.9 - Arabidopsis thaliana; )gi|3337356|gb|AAC27401.1| (AC004481) putative protein transport protein SEC61 alpha subunit [Arabidopsis thaliana]; )gi|13605799|gb|…	2	AFSPTTINTGR	0.1734	0.1734
192	0.9733	RA2A_ARATH,RA2B_ARATH	0.9733	8.7	1	1	0.07	(Q9SLF7) 60S ACIDIC RIBOSOMAL PROTEIN P2-A.; )A84676 60S acidic ribosomal protein P2 [imported] - Arabidopsis thaliana; )gi|3860261|gb|AAC73029.1| (AC005824) 60S acidic ribosomal protein P2 [Arabidopsis thaliana]; )gi|16226551|gb|AAL16198.1|AF428429_1 (AF428429) At2g27710/F15K20.19 [Arabidopsis thaliana]; )gi|17065556|gb|AAL32932.1| (AY062854) 60S acidic ribosomal protein P2 [Arabidopsis thaliana…	2	DLAELIAAGR	0.9733	0.9913
193	0.9724	PSAJ_ARATH	0.9724	29.5	1	3	0.12	(P56769) PHOTOSYSTEM I REACTION CENTRE SUBUNIT IX (PSI-J).; )gi|5881714|dbj|BAA84405.1| (AP000423) PSI J protein [Arabidopsis thaliana]	2	LFPDALTFPFFSF	0.9724	0.991
194	0.9706	T49955	0.9706	5.1	1	1	0.07	40S ribosomal protein-like - Arabidopsis thaliana; )gi|7671489|emb|CAB89330.1| (AL353993) 40S ribosomal protein-like [Arabidopsis thaliana]	2	YGLLDESQNK	0.9706	0.9904
195	0.9703	gi|5923684|gb|AAD56335.1|AC009326_22,RL0A_ARATH,RL0B_ARATH,RL0C_ARATH	0.9703	4.8	1	2	0.13	(O04204) 60S ACIDIC RIBOSOMAL PROTEIN P0-A.; )B84824 60S acidic ribosomal protein P0 [imported] - Arabidopsis thaliana; )gi|2088654|gb|AAB95286.1| (AF002109) 60S acidic ribosomal protein P0 [Arabidopsis thaliana],(Q42112) 60S ACIDIC RIBOSOMAL PROTEIN P0-B.; )gi|6478915|gb|AAF14020.1|AC011436_4 (AC011436) putative 60S acidic ribosomal protein P0 [Arabidopsis thaliana]; )gi|13877925|gb|AAK44040.1|A…	2	VGSSEAALLAK	0.9703	0.9903
196	0.9694	gi|15810153|gb|AAL07220.1|,gi|6714451|gb|AAF26138.1|AC011620_14,RL18_ARATH	0.9694	5.9	1	1	0.07	(P42791) 60S RIBOSOMAL PROTEIN L18.; )gi|606970|gb|AAA69928.1| (U15741) cytoplasmic ribosomal protein L18 [Arabidopsis thaliana],(AY056141) putative 60S ribosomal protein [Arabidopsis thaliana],(AC011620) putative 60S ribosomal protein L18 [Arabidopsis thaliana]; )gi|14335090|gb|AAK59824.1| (AY037224) AT3g05590/F18C1_14 [Arabidopsis thaliana]; )gi|16974509|gb|AAL31164.1| (AY060533) AT3g05590/F18C…	2	APLGQNTVLLR	0.9694	0.99
197	0.9691	T02645	0.9691	2.7	1	1	0.07	hypothetical protein At2g26900 [imported] - Arabidopsis thaliana; )gi|3426051|gb|AAC32250.1| (AC005168) putative Na+ dependent ileal bile acid transporter [Arabidopsis thaliana]	2	FSFGESTSR	0.9691	0.9899
198	0.9675	H86318	0.9675	8.2	2	2	0.08	probable 60S ribosomal protein L6 [imported] - Arabidopsis thaliana; )gi|9795602|gb|AAF98420.1|AC026238_12 (AC026238) Putative 60S ribosomal protein L6 [Arabidopsis thaliana]; )gi|15451190|gb|AAK96866.1| (AY054675) Putative 60S ribosomal protein L6 [Arabidopsis thaliana]; )gi|18377490|gb|AAL66911.1| (AY072496) putative 60S ribosomal protein L6 [Arabidopsis thaliana]	2	IDISGVNTEK	0.948	0.8524
198	0.9675	H86318	0.9675	8.2	2	2	0.08	probable 60S ribosomal protein L6 [imported] - Arabidopsis thaliana; )gi|9795602|gb|AAF98420.1|AC026238_12 (AC026238) Putative 60S ribosomal protein L6 [Arabidopsis thaliana]; )gi|15451190|gb|AAK96866.1| (AY054675) Putative 60S ribosomal protein L6 [Arabidopsis thaliana]; )gi|18377490|gb|AAL66911.1| (AY072496) putative 60S ribosomal protein L6 [Arabidopsis thaliana]	2	SIEAVPELK	0.375	0.375
199	0.967	T51454	0.967	7.7	1	2	0.12	voltage-dependent anion-selective channel protein hsr2 - Arabidopsis thaliana; )gi|4006941|emb|CAA10363.1| (AJ131391) voltage-dependent anion-selective channel protein [Arabidopsis thaliana]; )gi|9755676|emb|CAC01828.1| (AL391146) voltage-dependent anion-selective channel protein hsr2 [Arabidopsis thaliana]; )gi|17380870|gb|AAL36247.1| (AY063891) putative voltage-dependent anion-selective channel…	2	VSTDSSLLTTLTFDEPAPGLK	0.967	0.9892
200	0.964	E96776,gi|14423496|gb|AAK62430.1|AF386985_1	0.964	6.6	1	2	0.1	hypothetical protein F25A4.30 [imported] - Arabidopsis thaliana; )gi|5882720|gb|AAD55273.1|AC008263_4 (AC008263) Similar to gb|D86180 phosphoribosylanthranilate transferase from Pisum sativum and contains 2 PF|00168 C2 (phospholipid binding) domains. ESTs gb|H76726, gb|T45544 and gb|N96377 come from this gene. [Arabidopsis thaliana],(AF386985) Unknown protein [Arabidopsis thaliana]	2	AEGLGLTLSSLEK	0.964	0.9882
201	0.9623	A96585	0.9623	6.5	2	3	0.12	NADP specific isocitrate dehydrogenase [imported] - Arabidopsis thaliana; )gi|4585978|gb|AAD25614.1|AC005287_16 (AC005287) NADP specific isocitrate dehydrogenase [Arabidopsis thaliana]; )gi|12744346|gb|AAK06592.1|AF316501_1 (AF316501) NADP-specific isocitrate dehydrogenase [Arabidopsis thaliana]	2	RLLGNNSR	0.8389	0.6229
201	0.9623	A96585	0.9623	6.5	2	3	0.12	NADP specific isocitrate dehydrogenase [imported] - Arabidopsis thaliana; )gi|4585978|gb|AAD25614.1|AC005287_16 (AC005287) NADP specific isocitrate dehydrogenase [Arabidopsis thaliana]; )gi|12744346|gb|AAK06592.1|AF316501_1 (AF316501) NADP-specific isocitrate dehydrogenase [Arabidopsis thaliana]	2	CATITPDEAR	0.7661	0.4661
201	0.9623	A96585	0.9623	6.5	2	3	0.12	NADP specific isocitrate dehydrogenase [imported] - Arabidopsis thaliana; )gi|4585978|gb|AAD25614.1|AC005287_16 (AC005287) NADP specific isocitrate dehydrogenase [Arabidopsis thaliana]; )gi|12744346|gb|AAK06592.1|AF316501_1 (AF316501) NADP-specific isocitrate dehydrogenase [Arabidopsis thaliana]	2	YFDLGLPNR	0.0708	0.0708
202	0.962	T06145	0.962	1.5	2	2	0.08	disease resistance protein homolog F24J7.80 - Arabidopsis thaliana; )gi|2853079|emb|CAA16929.1| (AL021768) resistance protein RPP5-like [Arabidopsis thaliana]; )gi|7268748|emb|CAB78954.1| (AL161551) resistance protein RPP5-like [Arabidopsis thaliana]	2	NNDVFVSFHGK	0.948	0.8524
202	0.962	T06145	0.962	1.5	2	2	0.08	disease resistance protein homolog F24J7.80 - Arabidopsis thaliana; )gi|2853079|emb|CAA16929.1| (AL021768) resistance protein RPP5-like [Arabidopsis thaliana]; )gi|7268748|emb|CAB78954.1| (AL161551) resistance protein RPP5-like [Arabidopsis thaliana]	2	CWEELGQVVMPIFYK	0.2704	0.2704
203	0.9617	PETD_ARATH	0.9617	6.2	1	7	0.44	(P56774) CYTOCHROME B6-F COMPLEX SUBUNIT 4 (17 KDA POLYPEPT; )gi|5881725|dbj|BAA84416.1| (AP000423) cytochrome b/f [Arabidopsis thaliana]	2	KPDLNDPVLR	0.9617	0.9874
204	0.9614	T01098	0.9614	1	1	2	0.13	chloroplast outer envelope protein OEP86 homolog T10P11.19 - Arabidopsis thaliana; )gi|3193301|gb|AAC19285.1| (AF069298) Arabidopsis putative chloroplast outer envelope 86-like protein T10P11.19 (GB: AC002330) [Arabidopsis thaliana]	2	VGVEVEELPVSESLK	0.9614	0.9873
205	0.9601	RBS2_ARATH	0.9601	13.8	1	1	0.07	(P10796) RIBULOSE BISPHOSPHATE CARBOXYLASE SMALL CHAIN 1B P; )RKMUB1 ribulose-bisphosphate carboxylase (EC 4.1.1.39) small chain B1 precursor - Arabidopsis thaliana; )gi|9758821|dbj|BAB09355.1| (AB005248) ribulose bisphosphate carboxylase small chain 1b precursor (RuBisCO small subunit 1b) [Arabidopsis thaliana]; )gi|16193|emb|CAA32700.1| (X14564) ribulose bisphosphate carboxylase [Arabidopsis th…	2	FETLSYLPDLTDVELAK	0.9601	0.9816
205	0.9601	RBS2_ARATH	0.9601	13.8	1	1	0.07	(P10796) RIBULOSE BISPHOSPHATE CARBOXYLASE SMALL CHAIN 1B P; )RKMUB1 ribulose-bisphosphate carboxylase (EC 4.1.1.39) small chain B1 precursor - Arabidopsis thaliana; )gi|9758821|dbj|BAB09355.1| (AB005248) ribulose bisphosphate carboxylase small chain 1b precursor (RuBisCO small subunit 1b) [Arabidopsis thaliana]; )gi|16193|emb|CAA32700.1| (X14564) ribulose bisphosphate carboxylase [Arabidopsis th…	1	IIGFDNTR	0.325	0.325
206	0.9599	NUCC_ARATH	0.9599	3.8	1	1	0.07	(P56753) NADH-PLASTOQUINONE OXIDOREDUCTASE 49 KDA SUBUNIT, ; )gi|5881752|dbj|BAA84443.1| (AP000423) NADH dehydrogenase 49KDa protein [Arabidopsis thaliana]	2	IGGIAADLPYGWIDK	0.9599	0.9868
207	0.959	gi|14423498|gb|AAK62431.1|AF386986_1,gi|8778373|gb|AAF79381.1|AC007887_40	0.959	3.6	1	1	0.07	(AF386986) Unknown protein [Arabidopsis thaliana],(AC007887) F15O4.20 [Arabidopsis thaliana]	2	FVAPDVAVLESDSTVK	0.959	0.9865
208	0.9581	G86277,gi|15292967|gb|AAK93594.1|	0.9581	6.1	1	1	0.07	hypothetical protein AAF43934.1 [imported] - Arabidopsis thaliana; )gi|7262676|gb|AAF43934.1|AC012188_11 (AC012188) Contains similarity to Vip1 protein from Schizosaccharomyces pombe gb|Y13635.1 and contains a RNA recognition motif PF|00076. EST gb|AI996906 comes from this gene. [Arabidopsis thaliana],(AY050917) unknown protein [Arabidopsis thaliana]	2	VTVISGLTGDDR	0.9581	0.9862
209	0.9575	T48059	0.9575	1.7	2	2	0.08	ABC transporter-like protein - Arabidopsis thaliana; )gi|7362750|emb|CAB83120.1| (AL162651) ABC transporter-like protein [Arabidopsis thaliana]	2	LSELNDESIK	0.9343	0.8185
209	0.9575	T48059	0.9575	1.7	2	2	0.08	ABC transporter-like protein - Arabidopsis thaliana; )gi|7362750|emb|CAB83120.1| (AL162651) ABC transporter-like protein [Arabidopsis thaliana]	2	FGIIPQEPVLFEGTVR	0.3559	0.3559
210	0.9572	F84594	0.9572	3.7	1	1	0.07	hypothetical protein At2g20890 [imported] - Arabidopsis thaliana; )gi|4454459|gb|AAD20906.1| (AC006234) unknown protein [Arabidopsis thaliana]; )gi|17065446|gb|AAL32877.1| (AY062799) Unknown protein [Arabidopsis thaliana]	2	AYIEALNEDPK	0.9572	0.9859
211	0.9572	gi|11692938|gb|AAG40072.1|AF324721_1	0.9572	9.7	1	1	0.07	(AF324721) T1G16 [Arabidopsis thaliana]; )gi|11908022|gb|AAG41440.1|AF326858_1 (AF326858) unknown protein [Arabidopsis thaliana]; )gi|12642842|gb|AAK00363.1|AF339681_1 (AF339681) unknown protein [Arabidopsis thaliana]	2	AGALGDSVSITR	0.9572	0.9859
212	0.9564	PMAA_ARATH,S66367	0.9564	6	1	2	0.19	(Q43128) ATPASE 10, PLASMA MEMBRANE-TYPE (EC 3.6.3.6) (PROT; )gi|13096793|gb|AAB32310.2| (S74033) plasma membrane H(+)-ATPase isoform AHA10 [Arabidopsis thaliana]; )gi|13162530|gb|AAD50009.3|AC007651_4 (AC007651) H+-transporting ATPase AHA10 [Arabidopsis thaliana],H+-transporting ATPase (EC 3.6.1.35) AHA10 - Arabidopsis thaliana	2	ADIGIAVADATDAAR	0.9998	0.999
212	0.9564	PMAA_ARATH,S66367	0.9564	6	1	2	0.19	(Q43128) ATPASE 10, PLASMA MEMBRANE-TYPE (EC 3.6.3.6) (PROT; )gi|13096793|gb|AAB32310.2| (S74033) plasma membrane H(+)-ATPase isoform AHA10 [Arabidopsis thaliana]; )gi|13162530|gb|AAD50009.3|AC007651_4 (AC007651) H+-transporting ATPase AHA10 [Arabidopsis thaliana],H+-transporting ATPase (EC 3.6.1.35) AHA10 - Arabidopsis thaliana	2	LGDIIPADAR	0.9974	0.9851
212	0.9564	PMAA_ARATH,S66367	0.9564	6	1	2	0.19	(Q43128) ATPASE 10, PLASMA MEMBRANE-TYPE (EC 3.6.3.6) (PROT; )gi|13096793|gb|AAB32310.2| (S74033) plasma membrane H(+)-ATPase isoform AHA10 [Arabidopsis thaliana]; )gi|13162530|gb|AAD50009.3|AC007651_4 (AC007651) H+-transporting ATPase AHA10 [Arabidopsis thaliana],H+-transporting ATPase (EC 3.6.1.35) AHA10 - Arabidopsis thaliana	2	ADGFAGVFPEHK	0.9873	0.9317
212	0.9564	PMAA_ARATH,S66367	0.9564	6	1	2	0.19	(Q43128) ATPASE 10, PLASMA MEMBRANE-TYPE (EC 3.6.3.6) (PROT; )gi|13096793|gb|AAB32310.2| (S74033) plasma membrane H(+)-ATPase isoform AHA10 [Arabidopsis thaliana]; )gi|13162530|gb|AAD50009.3|AC007651_4 (AC007651) H+-transporting ATPase AHA10 [Arabidopsis thaliana],H+-transporting ATPase (EC 3.6.1.35) AHA10 - Arabidopsis thaliana	2	KADIGIAVADATDAAR	0.987	0.9302
212	0.9564	PMAA_ARATH,S66367	0.9564	6	1	2	0.19	(Q43128) ATPASE 10, PLASMA MEMBRANE-TYPE (EC 3.6.3.6) (PROT; )gi|13096793|gb|AAB32310.2| (S74033) plasma membrane H(+)-ATPase isoform AHA10 [Arabidopsis thaliana]; )gi|13162530|gb|AAD50009.3|AC007651_4 (AC007651) H+-transporting ATPase AHA10 [Arabidopsis thaliana],H+-transporting ATPase (EC 3.6.1.35) AHA10 - Arabidopsis thaliana	2	TAITYIDSDGK	0.9564	0.8442
212	0.9564	PMAA_ARATH,S66367	0.9564	6	1	2	0.19	(Q43128) ATPASE 10, PLASMA MEMBRANE-TYPE (EC 3.6.3.6) (PROT; )gi|13096793|gb|AAB32310.2| (S74033) plasma membrane H(+)-ATPase isoform AHA10 [Arabidopsis thaliana]; )gi|13162530|gb|AAD50009.3|AC007651_4 (AC007651) H+-transporting ATPase AHA10 [Arabidopsis thaliana],H+-transporting ATPase (EC 3.6.1.35) AHA10 - Arabidopsis thaliana	2	LLEGDPLK	0.942	0.74
212	0.9564	PMAA_ARATH,S66367	0.9564	6	1	2	0.19	(Q43128) ATPASE 10, PLASMA MEMBRANE-TYPE (EC 3.6.3.6) (PROT; )gi|13096793|gb|AAB32310.2| (S74033) plasma membrane H(+)-ATPase isoform AHA10 [Arabidopsis thaliana]; )gi|13162530|gb|AAD50009.3|AC007651_4 (AC007651) H+-transporting ATPase AHA10 [Arabidopsis thaliana],H+-transporting ATPase (EC 3.6.1.35) AHA10 - Arabidopsis thaliana	1	LLEGDPLK	0.8267	0.5267
213	0.9561	CAX1_ARATH	0.9561	3.2	1	1	0.07	(P29402) CALNEXIN HOMOLOG 1 PRECURSOR.; )JN0597 calnexin-like protein - Arabidopsis thaliana; )gi|16211|emb|CAA79144.1| (Z18242) calnexin homolog [Arabidopsis thaliana]; )gi|10176872|dbj|BAB10079.1| (AB010069) calnexin homolog precursor [Arabidopsis thaliana]; )gi|16649021|gb|AAL24362.1| (AY059880) calnexin homolog precursor [Arabidopsis thaliana]	2	ANLLSGEDFEPALIPAK	0.9561	0.9855
214	0.9558	gi|9759347|dbj|BAB10002.1|	0.9558	2.1	1	2	0.13	(AB006697) NADH dehydrogenase [Arabidopsis thaliana]	2	STDVVDAIAR	0.9558	0.9854
215	0.9555	gi|10177700|dbj|BAB11026.1|,gi|6690274|gb|AAF24061.1|AF114750_1	0.9555	5	1	1	0.07	(AB009054) v-SNARE AtVTI1a [Arabidopsis thaliana]; )gi|17979270|gb|AAL49951.1| (AY070486) AT5g39510/MUL8_190 [Arabidopsis thaliana],(AF114750) v-SNARE AtVTI1a [Arabidopsis thaliana]	2	SGLENAEVLIR	0.9555	0.9853
216	0.9543	gi|9759331|dbj|BAB09840.1|,RL12_ARATH,T45883	0.9543	5.4	1	1	0.07	(P50883) 60S RIBOSOMAL PROTEIN L12.; )F84789 60S ribosomal protein L12 [imported] - Arabidopsis thaliana; )gi|4371282|gb|AAD18140.1| (AC006260) 60S ribosomal protein L12 [Arabidopsis thaliana]; )gi|13926286|gb|AAK49612.1|AF372896_1 (AF372896) At2g37190/T2N18.5 [Arabidopsis thaliana],60S RIBOSOMAL PROTEIN L12-like - Arabidopsis thaliana; )gi|6729494|emb|CAB67650.1| (AL132966) 60S RIBOSOMAL PROTEIN…	2	IGPLGLAPK	0.9543	0.9849
217	0.9543	gi|18426884|gb|AAK64012.2|,gi|6041839|gb|AAF02148.1|AC009853_8,T51337	0.9543	5.6	1	1	0.07	auxin-induced protein AIR12 [imported] - Arabidopsis thaliana (fragment); )gi|3695023|gb|AAC62613.1| (AF055850) unknown [Arabidopsis thaliana],(AY039908) AT3g07390/F21O3_10 [Arabidopsis thaliana]; )gi|18655403|gb|AAL76157.1| (AY077679) AT3g07390/F21O3_10 [Arabidopsis thaliana],(AC009853) unknown protein [Arabidopsis thaliana]	2	LAFDFWNLR	0.9543	0.9849
218	0.954	gi|6692690|gb|AAF24824.1|AC007592_17	0.954	4	1	1	0.07	(AC007592) F12K11.14 [Arabidopsis thaliana]	2	IGDLESQNQELAR	0.954	0.9848
219	0.9539	F86262	0.9539	6.8	1	1	0.13	hypothetical protein AAF78494.1 [imported] - Arabidopsis thaliana; )gi|8698736|gb|AAF78494.1|AC012187_14 (AC012187) Strong similarity to GAPDH subunit A from Pisum sativum gb|X15190 and contains a GAPDH PF|00044 domain. ESTs gb|T42920, gb|T43410, gb|T46101, gb|T04006, gb|T20630, gb|Z34677, gb|T46805, gb|N37754, gb|N37754, gb|Z26072, gb|H37169, gb|H76419, gb|T20834, gb|T21557, gb|AA713258, gb|T040…	2	TFAEEVNAAFR	0.9998	0.999
219	0.9539	F86262	0.9539	6.8	1	1	0.13	hypothetical protein AAF78494.1 [imported] - Arabidopsis thaliana; )gi|8698736|gb|AAF78494.1|AC012187_14 (AC012187) Strong similarity to GAPDH subunit A from Pisum sativum gb|X15190 and contains a GAPDH PF|00044 domain. ESTs gb|T42920, gb|T43410, gb|T46101, gb|T04006, gb|T20630, gb|Z34677, gb|T46805, gb|N37754, gb|N37754, gb|Z26072, gb|H37169, gb|H76419, gb|T20834, gb|T21557, gb|AA713258, gb|T040…	2	DSPLDVVVINDTGGVK	0.9539	0.8677
220	0.9528	gi|11762174|gb|AAG40365.1|AF325013_1,gi|8778464|gb|AAF79472.1|AC022492_16	0.9528	6.4	1	1	0.07	(AF325013) At1g17620 [Arabidopsis thaliana],(AC022492) F1L3.32 [Arabidopsis thaliana]; )gi|15450635|gb|AAK96589.1| (AY052685) At1g17620/F11A6_23 [Arabidopsis thaliana]; )gi|17386166|gb|AAL38629.1|AF446896_1 (AF446896) At1g17620/F11A6_23 [Arabidopsis thaliana]	2	STIGSPPDELDEISAGK	0.9528	0.9844
221	0.9522	gi|9294698|dbj|BAB03098.1|	0.9522	3.1	1	1	0.07	(AP002039) gb|AAC26697.1~gene_id:MCB22.6~similar to unknown protein [Arabidopsis thaliana]	2	EAASVEDNSELPGGNNDVLK	0.9522	0.9842
222	0.952	E71440,H85191	0.952	7.7	1	1	0.07	GTP-binding protein RAB2A - Arabidopsis thaliana,GTP-binding RAB2A like protein [imported] - Arabidopsis thaliana; )gi|1765896|emb|CAA70498.1| (Y09314) Rab2-like protein [Arabidopsis thaliana]; )gi|7268468|emb|CAB80988.1| (AL161545) GTP-binding RAB2A like protein [Arabidopsis thaliana]; )gi|5281023|emb|CAB45962.1| (Z97343) GTP-binding RAB2A like protein [Arabidopsis thaliana]	2	IQDGVFDVSNESYGIK	0.952	0.9841
223	0.9517	H84610,T01588,T06095,T50814	0.9517	5.3	1	1	0.07	probable GTP-binding protein [imported] - Arabidopsis thaliana; )gi|4567198|gb|AAD23614.1|AC007168_5 (AC007168) putative GTP-binding protein [Arabidopsis thaliana],GTP-binding protein At2g44610 - Arabidopsis thaliana; )gi|3341681|gb|AAC27463.1| (AC003672) putative small GTP-binding protein [Arabidopsis thaliana],GTP-binding protein T5J17.60 - Arabidopsis thaliana; )gi|4490740|emb|CAB38902.1| (AL0…	2	LVFLGDQSVGK	0.9517	0.984
224	0.9508	gi|17065456|gb|AAL32882.1|,H71401	0.9508	2	1	1	0.07	probable A6 anther-specific protein - Arabidopsis thaliana; )gi|7268112|emb|CAB78449.1| (AL161538) AMP-binding protein [Arabidopsis thaliana]; )gi|2244763|emb|CAB10186.1| (Z97335) AMP-binding protein [Arabidopsis thaliana],(AY062804) A6 anther-specific protein [Arabidopsis thaliana]	2	QLEQEILDFAEGLR	0.9508	0.9837
225	0.9502	T46233	0.9502	6.5	1	2	0.11	hypothetical protein T9C5.150 - Arabidopsis thaliana; )gi|6561956|emb|CAB62460.1| (AL132964) putative protein [Arabidopsis thaliana]; )gi|13430558|gb|AAK25901.1|AF360191_1 (AF360191) unknown protein [Arabidopsis thaliana]	2	GLLTDPTLPLLTDSALK	0.9502	0.9835
226	0.9485	B84473,gi|10177949|dbj|BAB11308.1|,gi|12584302|gb|AAG52949.1|,H85055	0.9485	1.1	1	2	0.13	copia-like retroelement pol polyprotein [imported] - Arabidopsis thaliana; )gi|4006828|gb|AAC95170.1| (AC005970) copia-like retroelement pol polyprotein [Arabidopsis thaliana],probable transposon protein [imported] - Arabidopsis thaliana; )gi|4773881|gb|AAD29754.1|AF076243_1 (AF076243) putative transposon protein [Arabidopsis thaliana]; )gi|7267199|emb|CAB77910.1| (AL161500) putative transposon p…	2	DLDSILAAGR	0.9485	0.9829
227	0.9476	gi|6478937|gb|AAF14042.1|AC011436_26	0.9476	2.9	1	1	0.07	(AC011436) putative protein kinase [Arabidopsis thaliana]	2	LLVAEYMPNETLAK	0.9476	0.9826
229	0.9444	S49576	0.9444	9.2	1	1	0.08	NADH dehydrogenase (ubiquinone) (EC 1.6.5.3) chain 1 - Arabidopsis thaliana mitochondrion; )gi|572521|emb|CAA57940.1| (X82618) mitochondrial NADH dehydrogenase [Arabidopsis thaliana]	2	GPDVVGSFGLLQPLADGLK	0.9444	0.9741
229	0.9444	S49576	0.9444	9.2	1	1	0.08	NADH dehydrogenase (ubiquinone) (EC 1.6.5.3) chain 1 - Arabidopsis thaliana mitochondrion; )gi|572521|emb|CAA57940.1| (X82618) mitochondrial NADH dehydrogenase [Arabidopsis thaliana]	2	KIPGSIWFSIK	0.1452	0.1452
230	0.9427	D71430,gi|15451020|gb|AAK96781.1|	0.9427	3.8	1	1	0.07	hypothetical protein - Arabidopsis thaliana; )gi|7268386|emb|CAB78679.1| (AL161543) isp4 like protein [Arabidopsis thaliana]; )gi|2244994|emb|CAB10414.1| (Z97341) isp4 like protein [Arabidopsis thaliana],(AY054590) Unknown protein [Arabidopsis thaliana]	2	ILTPQFDLDIGAYNNYGK	0.9427	0.9809
230	0.9427	D71430,gi|15451020|gb|AAK96781.1|	0.9427	3.8	1	1	0.07	hypothetical protein - Arabidopsis thaliana; )gi|7268386|emb|CAB78679.1| (AL161543) isp4 like protein [Arabidopsis thaliana]; )gi|2244994|emb|CAB10414.1| (Z97341) isp4 like protein [Arabidopsis thaliana],(AY054590) Unknown protein [Arabidopsis thaliana]	2	FNTFDARK	0.0721	0.0721
231	0.9414	F84637,PMA5_ARATH	0.9414	4.9	1	2	0.13	probable plasma membrane proton ATPase [imported] - Arabidopsis thaliana; )gi|4572678|gb|AAD23893.1|AC006954_14 (AC006954) putative plasma membrane proton ATPase [Arabidopsis thaliana],(Q9SJB3) ATPASE 5, PLASMA MEMBRANE-TYPE (EC 3.6.3.6) (PROTO	2	LGDIIPADAR	0.9974	0.9851
231	0.9414	F84637,PMA5_ARATH	0.9414	4.9	1	2	0.13	probable plasma membrane proton ATPase [imported] - Arabidopsis thaliana; )gi|4572678|gb|AAD23893.1|AC006954_14 (AC006954) putative plasma membrane proton ATPase [Arabidopsis thaliana],(Q9SJB3) ATPASE 5, PLASMA MEMBRANE-TYPE (EC 3.6.3.6) (PROTO	2	ADGFAGVFPEHK	0.9941	0.967
231	0.9414	F84637,PMA5_ARATH	0.9414	4.9	1	2	0.13	probable plasma membrane proton ATPase [imported] - Arabidopsis thaliana; )gi|4572678|gb|AAD23893.1|AC006954_14 (AC006954) putative plasma membrane proton ATPase [Arabidopsis thaliana],(Q9SJB3) ATPASE 5, PLASMA MEMBRANE-TYPE (EC 3.6.3.6) (PROTO	2	IDQSSLTGESIPVTK	0.9414	0.8359
231	0.9414	F84637,PMA5_ARATH	0.9414	4.9	1	2	0.13	probable plasma membrane proton ATPase [imported] - Arabidopsis thaliana; )gi|4572678|gb|AAD23893.1|AC006954_14 (AC006954) putative plasma membrane proton ATPase [Arabidopsis thaliana],(Q9SJB3) ATPASE 5, PLASMA MEMBRANE-TYPE (EC 3.6.3.6) (PROTO	1	ALNLGVNVK	0.1285	0.1285
232	0.9366	B84861	0.9366	4.8	1	1	0.07	50S ribosomal protein L3 [imported] - Arabidopsis thaliana; )gi|4531443|gb|AAD22128.1|AC006224_10 (AC006224) 50S ribosomal protein L3 [Arabidopsis thaliana]	2	ALGSIGAGTTPGR	0.9366	0.9788
233	0.9301	T06039	0.9301	6	1	1	0.07	ribosomal protein L14 homolog T24A18.40 - Arabidopsis thaliana; )gi|4490705|emb|CAB38839.1| (AL035680) ribosomal protein L14-like protein [Arabidopsis thaliana]; )gi|7269562|emb|CAB79564.1| (AL161566) ribosomal protein L14-like protein [Arabidopsis thaliana]; )gi|14190383|gb|AAK55672.1|AF378869_1 (AF378869) AT4g27090/T24A18_40 [Arabidopsis thaliana]; )gi|15215885|gb|AAK91486.1| (AY050473) AT4g270…	2	ANLNDFDR	0.9301	0.9765
234	0.9281	T51510	0.9281	1.2	1	1	0.07	hypothetical protein F5E19_120 - Arabidopsis thaliana; )gi|9755730|emb|CAC01842.1| (AL391147) putative protein [Arabidopsis thaliana]	2	KVEHFLGIKR	0.9281	0.9758
235	0.9278	gi|11994490|dbj|BAB02531.1|,R12A_ARATH,R12C_ARATH	0.9278	9.1	1	1	0.07	(P36210) 50S RIBOSOMAL PROTEIN L12-A, CHLOROPLAST PRECURSOR; )A53394 ribosomal protein L12.A precursor, chloroplast - Arabidopsis thaliana; )gi|468771|emb|CAA48181.1| (X68046) ribosomal protein L12 [Arabidopsis thaliana]; )gi|11994488|dbj|BAB02529.1| (AP000371) 50S ribosomal protein L12-like [Arabidopsis thaliana]; )gi|15450974|gb|AAK96758.1| (AY054567) 50s ribosomal protein L12-like [Arabidopsis…	2	ILVDYLQDK	0.9278	0.9757
235	0.9278	gi|11994490|dbj|BAB02531.1|,R12A_ARATH,R12C_ARATH	0.9278	9.1	1	1	0.07	(P36210) 50S RIBOSOMAL PROTEIN L12-A, CHLOROPLAST PRECURSOR; )A53394 ribosomal protein L12.A precursor, chloroplast - Arabidopsis thaliana; )gi|468771|emb|CAA48181.1| (X68046) ribosomal protein L12 [Arabidopsis thaliana]; )gi|11994488|dbj|BAB02529.1| (AP000371) 50S ribosomal protein L12-like [Arabidopsis thaliana]; )gi|15450974|gb|AAK96758.1| (AY054567) 50s ribosomal protein L12-like [Arabidopsis…	1	ALTSLALK	0.0956	0.0956
236	0.9222	gi|15450880|gb|AAK96711.1|,T02473	0.9222	6.4	1	1	0.07	hypothetical protein At2g45740 [imported] - Arabidopsis thaliana; )gi|3386621|gb|AAC28551.1| (AC004665) unknown protein [Arabidopsis thaliana],(AY054520) Unknown protein [Arabidopsis thaliana]	2	FLSGGQPGTAQNVDK	0.9222	0.9737
237	0.9219	gi|15005009|dbj|BAB62076.1|,T49182	0.9219	5.3	1	2	0.12	probable chloroplast inner envelope protein - Arabidopsis thaliana; )gi|7573324|emb|CAB87794.1| (AL163818) putative chloroplast inner envelope protein [Arabidopsis thaliana],(AB054257) APG1 [Arabidopsis thaliana]	2	IVEGDAEDLPFPTDYADR	0.9219	0.9736
238	0.9163	H84594	0.9163	3.5	2	4	0.12	hypothetical protein At2g20920 [imported] - Arabidopsis thaliana; )gi|4454458|gb|AAD20905.1| (AC006234) unknown protein [Arabidopsis thaliana]; )gi|17978972|gb|AAL47447.1| (AY069895) At2g20920/F5H14.11 [Arabidopsis thaliana]	1	MATAALSAAR	0.8554	0.6523
238	0.9163	H84594	0.9163	3.5	2	4	0.12	hypothetical protein At2g20920 [imported] - Arabidopsis thaliana; )gi|4454458|gb|AAD20905.1| (AC006234) unknown protein [Arabidopsis thaliana]; )gi|17978972|gb|AAL47447.1| (AY069895) At2g20920/F5H14.11 [Arabidopsis thaliana]	2	MATAALSAAR	0.4208	0.4208
239	0.9161	T01260	0.9161	2.3	1	1	0.07	probable ammonium transport protein F16M14.22 - Arabidopsis thaliana; )gi|6598436|gb|AAC28754.2| (AC004683) putative ammonium transporter [Arabidopsis thaliana]	2	GGPAFDQGYLK	0.9161	0.9715
240	0.9141	H96514	0.9141	6.2	1	1	0.07	hypothetical protein F16N3.26 [imported] - Arabidopsis thaliana; )gi|5668814|gb|AAD46040.1|AC007519_25 (AC007519) ESTs gb|H36253 and gb|AA04251 come from this gene. [Arabidopsis thaliana]; )gi|12744995|gb|AAK06877.1|AF344326_1 (AF344326) unknown protein [Arabidopsis thaliana]; )gi|14334512|gb|AAK59453.1| (AY034947) unknown protein [Arabidopsis thaliana]; )gi|15450966|gb|AAK96754.1| (AY054563) Unk…	2	AAEAVEEFGGILTSIK	0.9141	0.9708
241	0.9114	gi|13877805|gb|AAK43980.1|AF370165_1,T52622	0.9114	11.3	2	2	0.07	probable peptidylprolyl isomerase (EC 5.2.1.8) [imported] - Arabidopsis thaliana; )gi|2246380|emb|CAB06699.1| (Z86095) peptidyl-prolyl cis-trans isomerase [Arabidopsis thaliana],(AF370165) putative peptidyl-prolyl cis-trans isomerase [Arabidopsis thaliana]; )gi|16323478|gb|AAL15233.1| (AY059127) putative peptidyl-prolyl cis-trans isomerase [Arabidopsis thaliana]	2	SVYNITGGIQAYSLK	0.8731	0.6858
241	0.9114	gi|13877805|gb|AAK43980.1|AF370165_1,T52622	0.9114	11.3	2	2	0.07	probable peptidylprolyl isomerase (EC 5.2.1.8) [imported] - Arabidopsis thaliana; )gi|2246380|emb|CAB06699.1| (Z86095) peptidyl-prolyl cis-trans isomerase [Arabidopsis thaliana],(AF370165) putative peptidyl-prolyl cis-trans isomerase [Arabidopsis thaliana]; )gi|16323478|gb|AAL15233.1| (AY059127) putative peptidyl-prolyl cis-trans isomerase [Arabidopsis thaliana]	2	KDGGILGWVK	0.3013	0.3013
242	0.9111	ADT2_ARATH,gi|9955541|emb|CAC05426.1|	0.9111	7.3	2	3	0.07	(P40941) ADP,ATP CARRIER PROTEIN 2 PRECURSOR (ADP/ATP TRANS; )S29852 ADP,ATP carrier protein - Arabidopsis thaliana; )gi|16160|emb|CAA48579.1| (X68592) adenosine nucleotide translocator [Arabidopsis thaliana],(AL391710) adenosine nucleotide translocator [Arabidopsis thaliana]; )gi|15292847|gb|AAK92794.1| (AY050857) putative adenosine nucleotide translocator protein [Arabidopsis thaliana]	2	GFTNFAIDFMMGGVSAAVSK	0.8712	0.6821
242	0.9111	ADT2_ARATH,gi|9955541|emb|CAC05426.1|	0.9111	7.3	2	3	0.07	(P40941) ADP,ATP CARRIER PROTEIN 2 PRECURSOR (ADP/ATP TRANS; )S29852 ADP,ATP carrier protein - Arabidopsis thaliana; )gi|16160|emb|CAA48579.1| (X68592) adenosine nucleotide translocator [Arabidopsis thaliana],(AL391710) adenosine nucleotide translocator [Arabidopsis thaliana]; )gi|15292847|gb|AAK92794.1| (AY050857) putative adenosine nucleotide translocator protein [Arabidopsis thaliana]	2	LQLIVFGK	0.3094	0.3094
243	0.9089	gi|16649015|gb|AAL24359.1|,gi|8843758|dbj|BAA97306.1|	0.9089	2.4	1	1	0.07	(AY059877) ABC transporter-like [Arabidopsis thaliana]; )gi|17381176|gb|AAL36400.1| (AY064044) putative ABC transporter protein [Arabidopsis thaliana],(AB019236) ABC transporter-like [Arabidopsis thaliana]	2	LAAIGEDLLAIAADQPFR	0.9089	0.9689
244	0.9056	H96744	0.9056	2.6	1	1	0.07	probable cytosolic factor T9N14.1 [imported] - Arabidopsis thaliana; )gi|12323660|gb|AAG51793.1|AC067754_9 (AC067754) cytosolic factor, putative; 12503-14597 [Arabidopsis thaliana]; )gi|15028181|gb|AAK76587.1| (AY045913) putative cytosolic factor protein [Arabidopsis thaliana]	2	DTPLTEETITEAIVK	0.9056	0.9677
245	0.9056	gi|10177865|dbj|BAB11217.1|	0.9056	6.6	1	2	0.08	(AB010068) emb|CAB62460.1~gene_id:K18P6.19~similar to unknown protein [Arabidopsis thaliana]; )gi|17979479|gb|AAL50076.1| (AY070735) AT5g24650/K18P6_19 [Arabidopsis thaliana]	2	GLLADPTLPLLTDSALR	0.9056	0.9677
246	0.9053	gi|9828629|gb|AAG00252.1|AC002130_17	0.9053	1.3	1	2	0.13	(AC002130) F1N21.11 [Arabidopsis thaliana]	2	LYDSQLLR	0.9053	0.9676
247	0.9042	B86428,gi|5738540|emb|CAB53033.1|	0.9042	6.9	1	1	0.07	photosystem I subunit X precursor [imported] - Arabidopsis thaliana; )gi|12322125|gb|AAG51099.1|AC025295_7 (AC025295) photosystem I subunit X precursor [Arabidopsis thaliana]; )gi|14532448|gb|AAK63952.1| (AY039848) At1g30380/T4K22_2 [Arabidopsis thaliana]; )gi|18491111|gb|AAL69522.1| (AY074826) At1g30380/T4K22_2 [Arabidopsis thaliana],(AJ245866) photosystem I subunit X precursor [Arabidopsis thal…	2	FGLAPSANR	0.9042	0.9672
248	0.897	gi|15795133|dbj|BAB02511.1|	0.897	4.4	2	2	0.07	(AB026645) transposase-like protein [Arabidopsis thaliana]	2	DLNGWMFQEALKK	0.8337	0.6139
248	0.897	gi|15795133|dbj|BAB02511.1|	0.897	4.4	2	2	0.07	(AB026645) transposase-like protein [Arabidopsis thaliana]	2	RAGLFASPEWKK	0.3804	0.3804
249	0.8939	T12975	0.8939	1.2	1	1	0.07	outer envelope membrane protein homolog T6H20.230 - Arabidopsis thaliana; )gi|5541685|emb|CAB51191.1| (AL096859) chloroplast import-associated channel homolog [Arabidopsis thaliana]	2	NIAEVGAEIR	0.8939	0.9634
250	0.8896	TCTP_ARATH	0.8896	5.4	1	1	0.07	(P31265) TRANSLATIONALLY CONTROLLED TUMOR PROTEIN HOMOLOG (; )gi|11994618|dbj|BAB02755.1| (AB022217) translationally controlled tumor protein-like [Arabidopsis thaliana]; )gi|12004324|gb|AAG44002.1|AF215897_1 (AF215897) TCTP homolog [Arabidopsis thaliana]; )gi|15027891|gb|AAK76476.1| (AY045802) putative translationally controlled tumor protein [Arabidopsis thaliana]; )gi|15810079|gb|AAL06965.1| (…	2	VVDIVDTFR	0.8896	0.9618
251	0.8875	gi|9757731|dbj|BAB08256.1|,T51692	0.8875	2.2	1	1	0.07	phosphate/triose-phosphate translocator precursor [imported] - Arabidopsis thaliana; )gi|3983125|gb|AAC83815.1| (AF097648) phosphate/triose-phosphate translocator precursor [Arabidopsis thaliana]; )gi|14335064|gb|AAK59796.1| (AY037211) AT5g46110/MCL19_16 [Arabidopsis thaliana]; )gi|15292755|gb|AAK92746.1| (AY050811) putative phosphate/triose-phosphate translocator precursor protein [Arabidopsis t…	2	APIDSNLLK	0.8875	0.961
252	0.8872	gi|17978981|gb|AAL47451.1|,T45630	0.8872	6.3	1	1	0.07	hypothetical protein F13G24.250 - Arabidopsis thaliana; )gi|6562319|emb|CAB62617.1| (AL133421) putative protein [Arabidopsis thaliana],(AY069900) AT5g08050/F13G24_250 [Arabidopsis thaliana]	2	SGFSLSTIER	0.8872	0.9609
253	0.8846	gi|16226462|gb|AAL16174.1|AF428406_1,TBA2_ARATH,TBA3_ARATH,TBA6_ARATH	0.8846	3.3	1	1	0.07	(P29510) TUBULIN ALPHA-2/ALPHA-4 CHAIN.; )JQ1594 tubulin alpha chain - Arabidopsis thaliana; )gi|166914|gb|AAA32889.1| (M84696) apha-2 tubulin [Arabidopsis thaliana]; )gi|166916|gb|AAA32890.1| (M84697) alpha-4 tubulin [Arabidopsis thaliana]; )gi|7211983|gb|AAF40454.1|AC004809_12 (AC004809) Identical to the alpha-4 tubulin (TUA4) gene from A. thaliana gb|M84697. ESTs gb|T46564. gb|T04381, gb|T7602…	2	AVFVDLEPTVIDEVR	0.8846	0.9599
254	0.8846	gi|6851011|emb|CAA69761.3|	0.8846	3.8	1	1	0.07	(Y08501) cytochrome c oxidase subunit 2 [Arabidopsis thaliana]	2	LNQISILVQR	0.8846	0.9599
255	0.883	RK2_ARATH	0.883	6.2	1	1	0.07	(P56791) CHLOROPLAST 50S RIBOSOMAL PROTEIN L2.; )gi|5881735|dbj|BAA84426.1| (AP000423) ribosomal protein L2 [Arabidopsis thaliana]; )gi|5881760|dbj|BAA84451.1| (AP000423) ribosomal protein L2 [Arabidopsis thaliana]	2	GAIIGDTIVSGTEVPIK	0.883	0.9593
256	0.8754	T01511	0.8754	1.4	1	1	0.07	hypothetical protein T10M13.11 - Arabidopsis thaliana; )gi|2104534|gb|AAC78702.1| (AF001308) hypothetical protein [Arabidopsis thaliana]; )gi|7268594|emb|CAB80703.1| (AL161493) hypothetical protein [Arabidopsis thaliana]	2	LLYNSILR	0.8754	0.9564
257	0.873	gi|6714449|gb|AAF26136.1|AC011620_12	0.873	1.8	1	1	0.07	(AC011620) putative pectinesterase [Arabidopsis thaliana]	2	LLQAAAAYSDVK	0.873	0.9555
258	0.8696	G86360,S38196	0.8696	2.9	1	3	0.13	hypothetical protein AAC25515.1 [imported] - Arabidopsis thaliana; )gi|3287687|gb|AAC25515.1|AAC25515 (AC003979) Match to sucrose-proton symporter (SUC2) gene gb|X75382 from A. thaliana. [Arabidopsis thaliana]; )gi|15081727|gb|AAK82518.1| (AY048256) At1g22710/T22J18_12 [Arabidopsis thaliana]; )gi|15293105|gb|AAK93663.1| (AY050986) putative sucrose-proton symporter SUC2 protein [Arabidopsis thalia…	2	ASNVPFFGEIFGAFK	0.8696	0.9542
259	0.8696	gi|13877879|gb|AAK44017.1|AF370202_1,gi|16226701|gb|AAL16236.1|AF428467_1,T06687	0.8696	2.1	1	1	0.06	probable peptide transport protein T17F15.170 - Arabidopsis thaliana; )gi|4678332|emb|CAB41143.1| (AL049658) putative peptide transporter [Arabidopsis thaliana],(AF370202) putative peptide transporter [Arabidopsis thaliana],(AF428467) AT3g47960/T17F15_170 [Arabidopsis thaliana]	2	VTGLETGISLLQR	0.8696	0.9542
260	0.867	gi|10178184|dbj|BAB11658.1|	0.867	7.5	1	1	0.06	(AB013395) 50S ribosomal protein L29 [Arabidopsis thaliana]; )gi|15028327|gb|AAK76640.1| (AY045966) putative 50S ribosomal protein L29 [Arabidopsis thaliana]	2	TTEQLQEEVVDLK	0.867	0.9532
261	0.8657	D96638,gi|7109228|gb|AAF36686.1|AF225920_1	0.8657	6.4	1	3	0.15	hypothetical protein F11P17.4 [imported] - Arabidopsis thaliana; )gi|2443878|gb|AAB71471.1| (AC002294) Unknown protein [Arabidopsis thaliana],(AF225920) secretory carrier membrane protein [Arabidopsis thaliana]; )gi|15027863|gb|AAK76462.1| (AY045788) putative secretory carrier membrane protein [Arabidopsis thaliana]	2	LSPLPPEPVGFDYGR	0.8657	0.9527
262	0.8655	gi|15450451|gb|AAK96519.1|,NUHM_ARATH	0.8655	3.3	1	1	0.06	(O22769) NADH-UBIQUINONE OXIDOREDUCTASE 24 KDA SUBUNIT PREC; )T01091 NADH dehydrogenase (ubiquinone) (EC 1.6.5.3) 24K chain homolog - Arabidopsis thaliana; )gi|3892051|gb|AAC78260.1|AAC78260 (AC002330) predicted NADH dehydrogenase 24 kD subunit [Arabidopsis thaliana]; )gi|7269018|emb|CAB80751.1| (AL161494) predicted NADH dehydrogenase 24 kD subunit [Arabidopsis thaliana],(AY052326) AT4g02580/T10P…	2	VIEVAPIR	0.8655	0.9526
263	0.8647	D84584	0.8647	2.1	1	1	0.06	probable protein phosphatase 2C [imported] - Arabidopsis thaliana; )gi|4580467|gb|AAD24391.1|AC006081_11 (AC006081) putative protein phosphatase 2C [Arabidopsis thaliana]	2	VLTLDQIEGLK	0.8647	0.9523
264	0.8568	F86357	0.8568	4.7	1	2	0.12	Subunit 6b of cytochrome c oxidase [imported] - Arabidopsis thaliana; )gi|6518353|dbj|BAA87883.1| (AB035444) subunit 6b of cytochrome c oxidase [Arabidopsis thaliana]; )gi|6587843|gb|AAF18532.1|AC006551_18 (AC006551) Subunit 6b of cytochrome c oxidase [Arabidopsis thaliana]; )gi|17381082|gb|AAL36353.1| (AY063997) putative cytochrome c oxidase subunit [Arabidopsis thaliana]	2	LETAPADFR	0.8568	0.9492
265	0.8545	ROC1_ARATH	0.8545	6.2	1	1	0.06	(Q9ZUU4) PUTATIVE RIBONUCLEOPROTEIN AT2G37220, CHLOROPLAST ; )A84790 probable RNA-binding protein [imported] - Arabidopsis thaliana; )gi|4056477|gb|AAC98043.1| (AC005896) putative RNA-binding protein [Arabidopsis thaliana]; )gi|13877809|gb|AAK43982.1|AF370167_1 (AF370167) putative RNA-binding protein [Arabidopsis thaliana]; )gi|15081717|gb|AAK82513.1| (AY048251) At2g37220/F3G5.1 [Arabidopsis thal…	2	GFGFVTYDSSQEVQNAIK	0.8545	0.9484
266	0.8512	PSBF_ARATH	0.8512	20.5	1	1	0.06	(P05172) CYTOCHROME B559 BETA CHAIN.; )gi|5881710|dbj|BAA84401.1| (AP000423) PSII cytochrome b559 [Arabidopsis thaliana]	2	TYPIFTVR	0.8512	0.9471
267	0.85	gi|9759405|dbj|BAB09860.1|	0.85	3	1	1	0.08	(AB008268) 2-oxoglutarate/malate translocator [Arabidopsis thaliana]; )gi|15810581|gb|AAL07178.1| (AY056329) putative 2-oxoglutarate/malate translocator protein [Arabidopsis thaliana]	2	DTPEAPGIAATK	0.85	0.9263
267	0.85	gi|9759405|dbj|BAB09860.1|	0.85	3	1	1	0.08	(AB008268) 2-oxoglutarate/malate translocator [Arabidopsis thaliana]; )gi|15810581|gb|AAL07178.1| (AY056329) putative 2-oxoglutarate/malate translocator protein [Arabidopsis thaliana]	1	VSWFK	0.2938	0.2938
268	0.8452	gi|10177452|dbj|BAB10843.1|	0.8452	9.4	1	1	0.08	(AB009053) hypersensitive-induced response protein [Arabidopsis thaliana]; )gi|17065548|gb|AAL32928.1| (AY062850) hypersensitive-induced response protein [Arabidopsis thaliana]	2	YLSGLGIAR	0.9978	0.9913
268	0.8452	gi|10177452|dbj|BAB10843.1|	0.8452	9.4	1	1	0.08	(AB009053) hypersensitive-induced response protein [Arabidopsis thaliana]; )gi|17065548|gb|AAL32928.1| (AY062850) hypersensitive-induced response protein [Arabidopsis thaliana]	2	QAIVDGLR	0.9105	0.6409
268	0.8452	gi|10177452|dbj|BAB10843.1|	0.8452	9.4	1	1	0.08	(AB009053) hypersensitive-induced response protein [Arabidopsis thaliana]; )gi|17065548|gb|AAL32928.1| (AY062850) hypersensitive-induced response protein [Arabidopsis thaliana]	2	LLLDDVFEQK	0.8452	0.574
269	0.8448	gi|4583542|emb|CAB40384.1|,PSQ1_ARATH	0.8448	11.1	2	2	0.06	(Q9XFT3) OXYGEN-EVOLVING ENHANCER PROTEIN 3-1, CHLOROPLAST ; )T04959 photosystem II oxygen-evolving complex protein 3 - Arabidopsis thaliana; )gi|2911085|emb|CAA17547.1| (AL021960) photosystem II oxygen-evolving complex protein 3-like [Arabidopsis thaliana]; )gi|3402748|emb|CAA20194.1| (AL031187) photosystem II oxygen-evolving complex protein 3-like [Arabidopsis thaliana]; )gi|7268925|emb|CAB7912…	2	YDLNTIISSK	0.7285	0.4597
269	0.8448	gi|4583542|emb|CAB40384.1|,PSQ1_ARATH	0.8448	11.1	2	2	0.06	(Q9XFT3) OXYGEN-EVOLVING ENHANCER PROTEIN 3-1, CHLOROPLAST ; )T04959 photosystem II oxygen-evolving complex protein 3 - Arabidopsis thaliana; )gi|2911085|emb|CAA17547.1| (AL021960) photosystem II oxygen-evolving complex protein 3-like [Arabidopsis thaliana]; )gi|3402748|emb|CAA20194.1| (AL031187) photosystem II oxygen-evolving complex protein 3-like [Arabidopsis thaliana]; )gi|7268925|emb|CAB7912…	2	FYLQPLPPTEAAAR	0.4285	0.4285
270	0.8419	D84461	0.8419	3.5	1	1	0.06	hypothetical protein At2g04780 [imported] - Arabidopsis thaliana; )gi|4544419|gb|AAD22328.1|AC006955_14 (AC006955) unknown protein [Arabidopsis thaliana]; )gi|13377782|gb|AAK20860.1|AF333973_1 (AF333973) fasciclin-like arabinogalactan-protein 7 [Arabidopsis thaliana]	2	FTDVSGTVR	0.8419	0.9434
271	0.8397	A96637,gi|16604625|gb|AAL24105.1|	0.8397	1.1	1	1	0.06	hypothetical protein F11P17.15 [imported] - Arabidopsis thaliana; )gi|2443889|gb|AAB71482.1| (AC002294) similar to S-linalool synthase gp|U58314|1491939 [Arabidopsis thaliana],(AY059757) putative S-linalool synthase [Arabidopsis thaliana]	2	LLNDLQSYQK	0.8397	0.9425
272	0.837	gi|10177230|dbj|BAB10604.1|,gi|12007447|gb|AAG45213.1|AF322255_1	0.837	2.2	1	1	0.06	(AB005243) gene_id:MRN17.6~ref|NP_015265.1~similar to unknown protein [Arabidopsis thaliana],(AF322255) magnesium transporter protein [Arabidopsis thaliana]	2	LTADILEELR	0.837	0.9414
273	0.8367	A84812	0.8367	7.3	1	1	0.07	probable aquaporin (water channel protein) [imported] - Arabidopsis thaliana; )gi|3928103|gb|AAC79629.1| (AC005770) putative aquaporin (water channel protein) [Arabidopsis thaliana]; )gi|15010778|gb|AAK74048.1| (AY045690) At2g39010/T7F6.18 [Arabidopsis thaliana]; )gi|15809750|gb|AAL06803.1| (AY054142) At2g39010/T7F6.18 [Arabidopsis thaliana]; )gi|15982903|gb|AAL09798.1| (AY057559) At2g39010/T7F6.…	2	VFQSTYYNR	0.8367	0.9413
273	0.8367	A84812	0.8367	7.3	1	1	0.07	probable aquaporin (water channel protein) [imported] - Arabidopsis thaliana; )gi|3928103|gb|AAC79629.1| (AC005770) putative aquaporin (water channel protein) [Arabidopsis thaliana]; )gi|15010778|gb|AAK74048.1| (AY045690) At2g39010/T7F6.18 [Arabidopsis thaliana]; )gi|15809750|gb|AAL06803.1| (AY054142) At2g39010/T7F6.18 [Arabidopsis thaliana]; )gi|15982903|gb|AAL09798.1| (AY057559) At2g39010/T7F6.…	2	SFGAAVIYNNQK	0.0836	0.0836
274	0.8362	gi|10177770|dbj|BAB11102.1|	0.8362	5.1	1	1	0.07	(AB019225) protein kinase-like [Arabidopsis thaliana]	2	VLFDDDANPR	0.8362	0.9411
274	0.8362	gi|10177770|dbj|BAB11102.1|	0.8362	5.1	1	1	0.07	(AB019225) protein kinase-like [Arabidopsis thaliana]	2	SYSTNLAFTPPEYLR	0.0669	0.0669
275	0.8301	H84640	0.8301	1.9	1	1	0.06	probable Rieske iron-sulfur protein [imported] - Arabidopsis thaliana; )gi|4559369|gb|AAD23030.1|AC006585_25 (AC006585) putative Rieske iron-sulfur protein [Arabidopsis thaliana]	2	LSEGQLIDGR	0.8301	0.9386
276	0.8267	T04868	0.8267	4.2	1	2	0.12	hypothetical protein F28A21.170 - Arabidopsis thaliana; )gi|4539395|emb|CAB37461.1| (AL035526) putative protein [Arabidopsis thaliana]; )gi|7268670|emb|CAB78878.1| (AL161549) putative protein [Arabidopsis thaliana]	2	NTISGDIPDSIGDLISLK	0.8267	0.9372
277	0.8261	A84497	0.8261	2.4	2	2	0.06	probable retroelement pol polyprotein [imported] - Arabidopsis thaliana; )gi|4263654|gb|AAD15376.1| (AC006136) putative retroelement pol polyprotein [Arabidopsis thaliana]	2	YMWTALLK	0.7338	0.4664
277	0.8261	A84497	0.8261	2.4	2	2	0.06	probable retroelement pol polyprotein [imported] - Arabidopsis thaliana; )gi|4263654|gb|AAD15376.1| (AC006136) putative retroelement pol polyprotein [Arabidopsis thaliana]	2	STPQLLSIDTLGIHR	0.3469	0.3469
278	0.8252	gi|10188362|emb|CAC09135.1|,T49187	0.8252	2.2	1	1	0.06	hypothetical protein MAA21.90 - Arabidopsis thaliana; )gi|7573329|emb|CAB87799.1| (AL163818) putative protein [Arabidopsis thaliana],(AX027390) unnamed protein product [Arabidopsis thaliana]	2	TTFVPSTPPALK	0.8252	0.9366
279	0.8238	T06075	0.8238	1.8	1	1	0.06	hypothetical protein T9A14.40 - Arabidopsis thaliana; )gi|4490328|emb|CAB38610.1| (AL035656) putative protein [Arabidopsis thaliana]; )gi|7270859|emb|CAB80539.1| (AL161594) putative protein [Arabidopsis thaliana]	2	VVDIICNSVR	0.8238	0.936
280	0.8151	gi|8778795|gb|AAF79803.1|AC020646_26	0.8151	1.6	1	2	0.1	(AC020646) T32E20.20 [Arabidopsis thaliana]	2	FAIESLVSSVK	0.8151	0.9324
281	0.8092	T05419	0.8092	3.8	1	1	0.06	hypothetical protein F28A23.70 - Arabidopsis thaliana; )gi|2911045|emb|CAA17555.1| (AL021961) putative protein [Arabidopsis thaliana]; )gi|7270367|emb|CAB80134.1| (AL161585) putative protein [Arabidopsis thaliana]	2	MFPSVCTLDGK	0.8092	0.9299
282	0.8042	gi|9758979|dbj|BAB09489.1|	0.8042	0.9	1	1	0.06	(AB019224) disease resistance protein-like [Arabidopsis thaliana]	2	ILLLDGTSIK	0.8042	0.9278
283	0.7986	R121_ARATH	0.7986	9.7	1	1	0.06	(Q9S9P1) 40S RIBOSOMAL PROTEIN S12-A.; )G86293 hypothetical protein AAF18490.1 [imported] - Arabidopsis thaliana; )gi|6587799|gb|AAF18490.1|AC010924_3 (AC010924) Strong similarity to gb|AF067732 ribosomal protein S12 from Hordeum vulgare. ESTs gb|T41772, gb|T42570, gb|AI999345, gb|T20784, gb|F20068 come from this gene. [Arabidopsis thaliana]; )gi|14190453|gb|AAK55707.1|AF380626_1 (AF380626) At1g1…	2	DFGEETTALSIVNK	0.7986	0.9254
284	0.7963	gi|3288066|emb|CAA06823.1|,S71279	0.7963	3.1	1	1	0.06	L-ascorbate peroxidase (EC 1.11.1.11) - Arabidopsis thaliana; )gi|1523791|emb|CAA66926.1| (X98276) L-ascorbate peroxidase [Arabidopsis thaliana]; )gi|1332439|emb|CAA66640.1| (X98003) ascorbate peroxidase [Arabidopsis thaliana]; )gi|2444019|gb|AAB71493.1| (U69138) ascorbate peroxidase 3 [Arabidopsis thaliana]; )gi|2924511|emb|CAA17765.1| (AL022023) L-ascorbate peroxidase [Arabidopsis thaliana]; )g…	2	TLLEDPEFR	0.7963	0.9244
285	0.7963	gi|17528966|gb|AAL38693.1|,gi|8953720|dbj|BAA98083.1|,T04228	0.7963	8.5	1	1	0.06	ribosomal protein S10, cytosolic - Arabidopsis thaliana; )gi|4539292|emb|CAB39595.1| (AL049480) putative ribosomal protein S10 [Arabidopsis thaliana]; )gi|7269424|emb|CAB81384.1| (AL161563) putative ribosomal protein S10 [Arabidopsis thaliana]; )gi|14334536|gb|AAK59676.1| (AY035172) putative ribosomal protein S10 [Arabidopsis thaliana],(AY065217) unknown protein [Arabidopsis thaliana],(AB025606) …	2	TYLNLPSDVVPATLK	0.7963	0.9244
286	0.783	T00588	0.783	1.9	1	2	0.11	hypothetical protein At2g30100 [imported] - Arabidopsis thaliana; )gi|3150410|gb|AAC16962.1| (AC004165) putative leucine-rich repeat protein [Arabidopsis thaliana]	2	DGFGYSVVGGGGSEGRK	0.783	0.9186
287	0.7816	gi|5734520|emb|CAB52748.1|	0.7816	4.4	1	2	0.12	(AJ245630) photosystem I subunit V precursor [Arabidopsis thaliana]; )gi|11908046|gb|AAG41452.1|AF326870_1 (AF326870) putative photosystem I subunit V precursor [Arabidopsis thaliana]; )gi|12642864|gb|AAK00374.1|AF339692_1 (AF339692) putative photosystem I subunit V precursor [Arabidopsis thaliana]; )gi|14190363|gb|AAK55662.1|AF378859_1 (AF378859) At1g55670/F20N2_3 [Arabidopsis thaliana]; )gi|116…	1	EYVSLLK	0.7816	0.918
288	0.7792	gi|2662469|gb|AAB88298.1|,T05100	0.7792	6	1	3	0.16	ribosomal protein S6, cytosolic - Arabidopsis thaliana; )gi|3281858|emb|CAA19753.1| (AL031004) ribosomal protein S6 - like [Arabidopsis thaliana]; )gi|7270073|emb|CAB79888.1| (AL161579) ribosomal protein S6-like [Arabidopsis thaliana]; )gi|15292739|gb|AAK92738.1| (AY050803) putative ribosomal protein S6 [Arabidopsis thaliana],(AF034217) ribosomal protein S6 [Arabidopsis thaliana]	2	ISQEVSGDALGEEFK	0.7792	0.9169
289	0.7776	gi|14335078|gb|AAK59818.1|,S71215	0.7776	1.6	1	1	0.06	cellulase (EC 3.2.1.4) KOR, membrane-anchored [validated] - Arabidopsis thaliana; )gi|8978269|dbj|BAA98160.1| (AB025613) cellulase homolog OR16pep precursor [Arabidopsis thaliana]; )gi|3493633|gb|AAC33467.1| (AF074092) cellulase [Arabidopsis thaliana]; )gi|3598956|gb|AAC35344.1| (AF074375) cellulase [Arabidopsis thaliana]; )gi|3978258|gb|AAC83240.1| (AF073875) endo-1,4-beta-D-glucanase KORRIGAN […	2	LAGAQLLLSR	0.7776	0.9162
290	0.7769	F84790,gi|10998132|dbj|BAB03103.1|	0.7769	4.3	1	1	0.06	40S ribosomal protein S5 [imported] - Arabidopsis thaliana; )gi|4056502|gb|AAC98068.1| (AC005896) 40S ribosomal protein S5 [Arabidopsis thaliana]; )gi|16648959|gb|AAL24331.1| (AY059849) 40S ribosomal protein S5 [Arabidopsis thaliana],(AP002040) 40S ribosomal protein S5-like [Arabidopsis thaliana]; )gi|6671950|gb|AAF23210.1|AC016795_23 (AC016795) putative 40S ribosomal protein S5 [Arabidopsis thal…	2	QAVDISPLR	0.7769	0.9159
291	0.776	gi|17529274|gb|AAL38864.1|,H84513	0.776	1	1	1	0.06	probable disease resistance protein [imported] - Arabidopsis thaliana; )gi|6598711|gb|AAD25848.2|AC007197_1 (AC007197) putative disease resistance protein [Arabidopsis thaliana],(AY065423) putative disease resistance protein [Arabidopsis thaliana]	2	SIGPELIEAIK	0.776	0.9155
292	0.7724	gi|14517486|gb|AAK62633.1|,gi|18496860|gb|AAL74266.1|AF466374_1	0.7724	9.1	1	1	0.06	(AY039578) AT5g20650/T1M15_50 [Arabidopsis thaliana]; )gi|15809714|gb|AAL06785.1| (AY054124) AT5g20650/T1M15_50 [Arabidopsis thaliana],(AF466374) COPT5 [Arabidopsis thaliana]	2	SSSGVSAPLIPK	0.7724	0.9139
293	0.7702	F96661	0.7702	2.2	1	2	0.1	unknown protein, 58777-61253 [imported] - Arabidopsis thaliana; )gi|12324935|gb|AAG52414.1|AC011622_2 (AC011622) unknown protein; 58777-61253 [Arabidopsis thaliana]	2	YLESSLAETNLSLER	0.7702	0.9129
294	0.7684	T49193,T51734	0.7684	1.9	1	1	0.06	neoxanthin cleavage enzyme nc1 - Arabidopsis thaliana; )gi|14347196|emb|CAC41195.1| (AX148308) unnamed protein product [Arabidopsis thaliana]; )gi|7573335|emb|CAB87805.1| (AL163818) neoxanthin cleavage enzyme nc1 [Arabidopsis thaliana],neoxanthin cleavage enzyme [imported] - Arabidopsis thaliana; )gi|14347206|emb|CAC41200.1| (AX148318) unnamed protein product [Arabidopsis thaliana]; )gi|3096910|e…	2	YGSEAIYVPR	0.7684	0.9121
295	0.768	D85056	0.768	2.4	1	1	0.06	probable aspartic proteinase [imported] - Arabidopsis thaliana; )gi|4773885|gb|AAD29758.1|AF076243_5 (AF076243) putative aspartic protease [Arabidopsis thaliana]; )gi|7267203|emb|CAB77914.1| (AL161500) putative aspartic protease [Arabidopsis thaliana]; )gi|13937238|gb|AAK50111.1|AF372974_1 (AF372974) AT4g04460/T26N6_7 [Arabidopsis thaliana]	2	LNDENADMVPLK	0.768	0.9119
296	0.7629	gi|15027895|gb|AAK76478.1|,T47736,T49046	0.7629	9.8	1	1	0.06	alpha-soluble NSF attachment protein - Arabidopsis thaliana; )gi|7572917|emb|CAB87418.1| (AL163763) alpha-soluble NSF attachment protein [Arabidopsis thaliana]; )gi|6013204|gb|AAF01284.1|AF177989_1 (AF177989) alpha-soluble NSF attachment protein; alpha-SNAP [Arabidopsis thaliana],alpha-soluble NSF attachment protein-like - Arabidopsis thaliana; )gi|7594523|emb|CAB88048.1| (AL163972) alpha-soluble…	2	FLADLASAIDEEDIAK	0.7629	0.9096
297	0.7605	gi|9294401|dbj|BAB02482.1|	0.7605	8.3	1	2	0.1	(AB025629) gene_id:MOE17.5~unknown protein [Arabidopsis thaliana]	2	FLPFLNPIR	0.7605	0.9085
298	0.7441	gi|13430482|gb|AAK25863.1|AF360153_1	0.7441	3	1	1	0.06	(AF360153) putative oxoglutarate/malate translocator protein [Arabidopsis thaliana]; )gi|15810537|gb|AAL07156.1| (AY056307) putative oxoglutarate/malate translocator protein [Arabidopsis thaliana]	2	NEGVGAFYK	0.7441	0.9009
299	0.7426	gi|16612249|gb|AAL27496.1|AF439824_1,T06134	0.7426	2	1	1	0.06	hypothetical protein F23E12.210 - Arabidopsis thaliana; )gi|3080427|emb|CAA18746.1| (AL022604) putative protein [Arabidopsis thaliana]; )gi|7270475|emb|CAB80240.1| (AL161587) putative protein [Arabidopsis thaliana],(AF439824) AT4g35230/F23E12_210 [Arabidopsis thaliana]	2	VLFDEDGDPR	0.7426	0.9002
300	0.7424	gi|6466961|gb|AAF13096.1|AC009176_23	0.7424	1.4	1	2	0.1	(AC009176) hypothetical protein [Arabidopsis thaliana]; )gi|6648191|gb|AAF21189.1|AC013483_13 (AC013483) hypothetical protein [Arabidopsis thaliana]	2	YDLDDLR	0.7424	0.9001
301	0.7402	T47474	0.7402	2	1	6	0.26	hypothetical protein F18N11.100 - Arabidopsis thaliana; )gi|6967100|emb|CAB72483.1| (AL132953) putative protein [Arabidopsis thaliana]	2	MEGNIQQTMSGVAK	0.7402	0.8991
302	0.7402	gi|2392765|gb|AAB70028.1|AAB70028	0.7402	2.6	1	2	0.12	(AC002534) hypothetical protein [Arabidopsis thaliana]	2	CSDIEAQLEK	0.7402	0.8991
303	0.7381	T46138,T51655	0.7381	10.9	1	2	0.07	myb-like protein - Arabidopsis thaliana; )gi|6522574|emb|CAB62018.1| (AL132967) myb-like protein [Arabidopsis thaliana],myb-related transcription factor MYB45 [imported] - Arabidopsis thaliana (fragment); )gi|3941458|gb|AAC83605.1| (AF062883) putative transcription factor [Arabidopsis thaliana]	2	KHQTPLITNSLEALQSSTER	0.7381	0.8981
304	0.7379	NULC_ARATH	0.7379	8.9	1	1	0.06	(P26289) NADH-PLASTOQUINONE OXIDOREDUCTASE CHAIN 4L, CHLORO; )gi|5881748|dbj|BAA84439.1| (AP000423) NADH dehydrogenase ND4L [Arabidopsis thaliana]	2	INQSTLLNK	0.7379	0.898
305	0.7343	H96586	0.7343	10.3	1	1	0.06	hypothetical protein F20D21.31 [imported] - Arabidopsis thaliana; )gi|4585992|gb|AAD25628.1|AC005287_30 (AC005287) Hypothetical protein [Arabidopsis thaliana]; )gi|13926206|gb|AAK49581.1|AF370575_1 (AF370575) Unknown protein [Arabidopsis thaliana]; )gi|14190439|gb|AAK55700.1|AF378897_1 (AF378897) At1g54500/F20D21_31 [Arabidopsis thaliana]; )gi|15450567|gb|AAK96461.1| (AY052747) At1g54500/F20D21_3…	2	YDESAGDPSYPIPPGFQFDK	0.7343	0.8963
306	0.7217	DCE2_ARATH,gi|16226294|gb|AAL16126.1|AF428294_1	0.7217	2	1	1	0.06	(Q42472) GLUTAMATE DECARBOXYLASE 2 (EC 4.1.1.15) (GAD 2).; )H96683 hypothetical protein F12P19.12 [imported] - Arabidopsis thaliana; )gi|1236619|gb|AAC31617.1| (U49937) glutamate decarboxylase [Arabidopsis thaliana]; )gi|1184960|gb|AAC33485.1| (U46665) glutamate decarboxylase 2 [Arabidopsis thaliana]; )gi|16226934|gb|AAL16302.1|AF428372_1 (AF428372) At1g65960/F12P19_12 [Arabidopsis thaliana],(AF4…	2	YEIGENSIPK	0.7217	0.8902
307	0.7184	B84606	0.7184	3.8	1	2	0.1	probable ATP synthase [imported] - Arabidopsis thaliana; )gi|4417280|gb|AAD20405.1| (AC007019) putative ATP synthase [Arabidopsis thaliana]; )gi|15028141|gb|AAK76694.1| (AY046020) putative ATP synthase [Arabidopsis thaliana]	2	FQAAVDILR	0.7184	0.8886
308	0.7178	T10562	0.7178	1	1	1	0.06	hypothetical protein F25E4.40 - Arabidopsis thaliana; )gi|7321039|emb|CAB82147.1| (AL050399) putative protein [Arabidopsis thaliana]; )gi|7267841|emb|CAB81243.1| (AL161531) putative protein [Arabidopsis thaliana]; )gi|12407749|gb|AAG53635.1|AF291711_1 (AF291711) initiation factor 3a [Arabidopsis thaliana]	2	SALLSELVSK	0.7178	0.8883
309	0.7158	gi|11762128|gb|AAG40342.1|AF324990_1,gi|16974365|gb|AAL31108.1|,gi|7268505|emb|CAB78756.1|,gi|8809602|dbj|BAA97153.1|,H71444	0.7158	10.1	1	1	0.06	GTP-binding protein - Arabidopsis thaliana; )gi|2245111|emb|CAB10533.1| (Z97343) GTP-binding RAB1C like protein [Arabidopsis thaliana],(AF324990) AT5g47200 [Arabidopsis thaliana],(AY060495) AT4g17530/dl4800c [Arabidopsis thaliana],(AL161546) ras-related small GTP-binding protein RAB1c [Arabidopsis thaliana]; )gi|6651023|gb|AAF22133.1|AF127134_1 (AF127134) ras-related small GTP-binding protein [Ar…	2	AFADELGIPFLETSAK	0.7158	0.8873
310	0.7083	C84700	0.7083	1.1	1	2	0.12	hypothetical protein At2g29760 [imported] - Arabidopsis thaliana; )gi|3582328|gb|AAC35225.1| (AC005496) hypothetical protein [Arabidopsis thaliana]	2	WENVSELR	0.7083	0.8836
311	0.7069	G96836	0.7069	0.8	1	1	0.06	unknown protein T21F11.18 [imported] - Arabidopsis thaliana; )gi|6730738|gb|AAF27128.1|AC018849_16 (AC018849) unknown protein; 52184-57536 [Arabidopsis thaliana]	2	TLFVDHSCR	0.7069	0.8829
312	0.7057	T48933	0.7057	1	1	2	0.12	WD repeat domain protein - Arabidopsis thaliana; )gi|7635475|emb|CAB88535.1| (AL353818) WD repeat domain protein [Arabidopsis thaliana]	2	LTDTELDELK	0.7057	0.8823
313	0.7035	T04914	0.7035	3.1	1	1	0.06	hypothetical protein T10I14.160 - Arabidopsis thaliana; )gi|2832683|emb|CAA16783.1| (AL021712) putative protein [Arabidopsis thaliana]; )gi|7269079|emb|CAB79188.1| (AL161557) putative protein [Arabidopsis thaliana]	2	REYPSIGEIQKR	0.7035	0.8812
314	0.6991	B84638,B96618,T52463	0.6991	2.5	1	1	0.06	probable GDSL-motif lipase/hydrolase [imported] - Arabidopsis thaliana; )gi|4572682|gb|AAD23897.1|AC006954_18 (AC006954) putative GDSL-motif lipase/hydrolase [Arabidopsis thaliana],probable proline-rich protein F9K23.4 [imported] - Arabidopsis thaliana; )gi|18181936|dbj|BAB83874.1| (AB077822) prolin-rich protein [Arabidopsis thaliana]; )gi|12321050|gb|AAG50646.1|AC082643_10 (AC082643) proline-ric…	2	ELYSLGCRK	0.6991	0.879
315	0.6889	H84886	0.6889	3.8	1	1	0.06	probable VAMP-associated protein [imported] - Arabidopsis thaliana; )gi|4895238|gb|AAD32823.1|AC007659_5 (AC007659) putative VAMP (vesicle-associated membrane protein)-associated protein [Arabidopsis thaliana]	2	LQQELDQLR	0.6889	0.8738
316	0.6864	B71440	0.6864	0.7	1	2	0.09	hypothetical protein dl4605c - Arabidopsis thaliana; )gi|7268465|emb|CAB80985.1| (AL161545) hypothetical protein [Arabidopsis thaliana]; )gi|2245072|emb|CAB10495.1| (Z97342) hypothetical protein [Arabidopsis thaliana]	2	LSISNIHIR	0.6864	0.8725
317	0.6839	C96818	0.6839	2.1	1	1	0.06	hypothetical protein F9K20.7 [imported] - Arabidopsis thaliana; )gi|18176178|gb|AAL59998.1| (AY072176) unknown protein [Arabidopsis thaliana]	2	MFDIPTDGTK	0.6839	0.8712
318	0.6774	gi|6721162|gb|AAF26790.1|AC016829_14,RS16_ARATH	0.6774	6.8	1	1	0.06	(Q42340) 40S RIBOSOMAL PROTEIN S16.; )gi|13877831|gb|AAK43993.1|AF370178_1 (AF370178) putative 40S ribosomal protein S16 [Arabidopsis thaliana]; )gi|16323500|gb|AAL15244.1| (AY059138) putative 40S ribosomal protein S16 [Arabidopsis thaliana],(AC016829) putative 40S ribosomal protein S16 [Arabidopsis thaliana]	2	IFEPVLLLGK	0.6774	0.8678
319	0.6734	T04211	0.6734	2.6	1	1	0.06	probable threonine dehydratase (EC 4.2.1.16) T5C23.70 [similarity] - Arabidopsis thaliana; )gi|4539455|emb|CAB39935.1| (AL049500) putative protein [Arabidopsis thaliana]; )gi|7267864|emb|CAB78207.1| (AL161532) putative protein [Arabidopsis thaliana]	2	YAADILSIK	0.6734	0.8657
320	0.6719	gi|15292691|gb|AAK92714.1|,T05567	0.6719	2.3	1	1	0.06	alliin lyase homolog F22K18.130 - Arabidopsis thaliana; )gi|4220523|emb|CAA22996.1| (AL035356) putative alliin lyase [Arabidopsis thaliana]; )gi|7269317|emb|CAB79377.1| (AL161561) putative alliin lyase [Arabidopsis thaliana],(AY050779) putative alliin lyase [Arabidopsis thaliana]	2	VVGNAVTQDR	0.6719	0.8649
321	0.6672	T45759,T51865	0.6672	5.2	1	1	0.06	MS5-like protein - Arabidopsis thaliana; )gi|6562280|emb|CAB62650.1| (AL132980) MS5-like protein [Arabidopsis thaliana],MS5-like protein [imported] - Arabidopsis thaliana (fragment); )gi|3859114|gb|AAC72542.1| (AF031608) MS5-like protein [Arabidopsis thaliana]	2	DFEDAIMAAVLGTETK	0.6672	0.8624
322	0.667	gi|14334852|gb|AAK59604.1|,T45745	0.667	3.2	1	1	0.06	hypothetical protein F24M12.180 - Arabidopsis thaliana; )gi|6562266|emb|CAB62636.1| (AL132980) putative protein [Arabidopsis thaliana],(AY035099) unknown protein [Arabidopsis thaliana]; )gi|17104693|gb|AAL34235.1| (AY063061) unknown protein [Arabidopsis thaliana]	2	VVNFVFER	0.667	0.8623
323	0.6663	gi|7940280|gb|AAF70839.1|AC003113_6,T01451	0.6663	2.3	1	2	0.07	protein kinase homolog F24O1.13 - Arabidopsis thaliana,(AC003113) F24O1.13 [Arabidopsis thaliana]	2	YAEAETMEK	0.6663	0.8619
324	0.6659	D84422,gi|11994560|dbj|BAB02600.1|,gi|15450713|gb|AAK96628.1|,RL7_ARATH	0.6659	4.1	1	1	0.06	60S ribosomal protein L7 [imported] - Arabidopsis thaliana; )gi|4262232|gb|AAD14525.1| (AC006200) 60S ribosomal protein L7 [Arabidopsis thaliana]; )gi|13877567|gb|AAK43861.1|AF370484_1 (AF370484) 60S ribosomal protein L7 [Arabidopsis thaliana]; )gi|15028383|gb|AAK76668.1| (AY045994) putative 60S ribosomal protein L7 [Arabidopsis thaliana],(Q42208) 60S RIBOSOMAL PROTEIN L7.; )T00692 60S ribosomal …	2	GGFYVDPEAK	0.6659	0.8617
325	0.6654	gi|6714423|gb|AAF26111.1|AC012328_14	0.6654	3.1	1	1	0.06	(AC012328) hypothetical protein [Arabidopsis thaliana]	2	TPASSSSSSLAGNETR	0.6654	0.8614
326	0.6646	gi|10178235|dbj|BAB11667.1|	0.6646	1.8	1	1	0.06	(AB006699) gene_id:MDJ22.3~unknown protein [Arabidopsis thaliana]	2	VLEDLTIVK	0.6646	0.861
327	0.6641	F84846	0.6641	1.9	1	1	0.06	hypothetical protein At2g41830 [imported] - Arabidopsis thaliana; )gi|2335096|gb|AAC02765.1| (AC002339) hypothetical protein [Arabidopsis thaliana]	2	EQLLTEFMPDDACPLGTR	0.6641	0.8607
328	0.6614	T49963	0.6614	1.3	2	2	0.07	hypothetical protein F8M21.170 - Arabidopsis thaliana; )gi|7671497|emb|CAB89338.1| (AL353993) putative protein [Arabidopsis thaliana]	2	YVDDFDSRK	0.5656	0.7428
328	0.6614	T49963	0.6614	1.3	2	2	0.07	hypothetical protein F8M21.170 - Arabidopsis thaliana; )gi|7671497|emb|CAB89338.1| (AL353993) putative protein [Arabidopsis thaliana]	2	AEDFLTR	0.2206	0.2206
329	0.6587	T00954	0.6587	2.8	1	1	0.06	hypothetical protein F20D22.4 - Arabidopsis thaliana; )gi|3142292|gb|AAC16743.1| (AC002411) Contains similarity to tetratricopeptide repeat protein gb|U46571 from home sapiens. EST gb|Z47802 and gb|Z48402 come from this gene. [Arabidopsis thaliana]	2	KGCVLEAMEK	0.6587	0.8578
330	0.6505	D86315	0.6505	2.2	1	1	0.06	hypothetical protein AAF97818.1 [imported] - Arabidopsis thaliana; )gi|9719716|gb|AAF97818.1|AC034107_1 (AC034107) ESTs gb|AV518228, gb|AV519045, gb|AV524928, gb|AV530358, gb|AV559044 come from this gene. [Arabidopsis thaliana]; )gi|9719717|gb|AAF97819.1|AC034107_2 (AC034107) ESTs gb|AV518228, gb|AV519045, gb|AV524928, gb|AV530358, gb|AV559044 come from this gene. [Arabidopsis thaliana]; )gi|1632…	2	PSTEAAAVLR	0.6505	0.8533
331	0.6415	T48560	0.6415	1.6	1	4	0.2	hypothetical protein F14F18.180 - Arabidopsis thaliana; )gi|7573368|emb|CAB87674.1| (AL163812) putative protein [Arabidopsis thaliana]; )gi|16604352|gb|AAL24182.1| (AY058074) AT5g12010/F14F18_180 [Arabidopsis thaliana]	2	LATGEPLR	0.6415	0.8484
332	0.6384	D85079,E84523	0.6384	1.3	1	2	0.07	hypothetical protein AT4g08060 [imported] - Arabidopsis thaliana; )gi|5724772|gb|AAD48076.1|AF160183_3 (AF160183) contains similarity to Podocoryne carnea neuropeptide Pol-RFamide II precursor (GB;X82896); maybe a pseudogene [Arabidopsis thaliana]; )gi|7267446|emb|CAB81143.1| (AL161509) putative protein [Arabidopsis thaliana],En/Spm-like transposon protein [imported] - Arabidopsis thaliana; )gi|4…	2	VNELQEVIDK	0.6384	0.8467
333	0.6305	gi|17381104|gb|AAL36364.1|,H71418	0.6305	1	1	1	0.06	hypothetical protein - Arabidopsis thaliana; )gi|7268290|emb|CAB78585.1| (AL161541) hypothetical protein [Arabidopsis thaliana]; )gi|2244900|emb|CAB10322.1| (Z97338) hypothetical protein [Arabidopsis thaliana],(AY064008) unknown protein [Arabidopsis thaliana]	2	FINLDFR	0.6305	0.8422
334	0.6244	C84676	0.6244	7.1	1	2	0.1	hypothetical protein At2g27730 [imported] - Arabidopsis thaliana; )gi|3860259|gb|AAC73027.1| (AC005824) unknown protein [Arabidopsis thaliana]; )gi|14334934|gb|AAK59644.1| (AY035140) unknown protein [Arabidopsis thaliana]; )gi|16323372|gb|AAL15180.1| (AY059074) unknown protein [Arabidopsis thaliana]	2	AAENVFIK	0.6244	0.8387
335	0.6237	T47979	0.6237	3.7	1	1	0.06	hypothetical protein F21F14.40 - Arabidopsis thaliana; )gi|6899885|emb|CAB71894.1| (AL138642) putative protein [Arabidopsis thaliana]; )gi|16648775|gb|AAL25578.1| (AY058164) AT3g61870/F21F14_40 [Arabidopsis thaliana]	2	TIQSEISDLK	0.6237	0.8383
336	0.6203	gi|5923669|gb|AAD56320.1|AC009326_7	0.6203	2.3	1	1	0.06	(AC009326) hypothetical protein [Arabidopsis thaliana]	2	VFEALEEK	0.6203	0.8363
336	0.6203	gi|5923669|gb|AAD56320.1|AC009326_7	0.6203	2.3	1	1	0.06	(AC009326) hypothetical protein [Arabidopsis thaliana]	2	PESLTLGTQFHGQITK	0.0942	0.0942
337	0.6186	F96722	0.6186	3.1	1	2	0.09	hypothetical protein F20P5.26 [imported] - Arabidopsis thaliana; )gi|2194137|gb|AAB61112.1| (AC002062) ESTs gb|R29947,gb|H76702 come from this gene. [Arabidopsis thaliana]	2	AIMLFGVR	0.6186	0.8353
339	0.6134	gi|15081674|gb|AAK82492.1|,T08543	0.6134	4.3	1	1	0.06	hypothetical protein F27B13.60 - Arabidopsis thaliana; )gi|4914406|emb|CAB43657.1| (AL050352) mRNA cleavage factor subunit-like protein [Arabidopsis thaliana]; )gi|7269881|emb|CAB79740.1| (AL161575) mRNA cleavage factor subunit-like protein [Arabidopsis thaliana],(AY048229) AT4g29820/F27B13_60 [Arabidopsis thaliana]	2	FSFNMMEI	0.6134	0.8323
340	0.607	gi|5903034|gb|AAD55593.1|AC008016_3	0.607	12	1	1	0.06	(AC008016) F6D8.3 [Arabidopsis thaliana]	2	MALIITCSALPTIR	0.607	0.8285
341	0.6047	A96713	0.6047	2	1	1	0.06	hypothetical protein T6L1.2 [imported] - Arabidopsis thaliana; )gi|12323224|gb|AAG51596.1|AC011665_17 (AC011665) putative protein kinase; tRNA-Met; tRNA-Phe; tRNA-Ile [Arabidopsis thaliana]; )gi|12324136|gb|AAG52037.1|AC011914_7 (AC011914) putative protein kinase; 22015-24834 [Arabidopsis thaliana]	2	IIDLGAAADLR	0.6047	0.8271
342	0.6004	gi|16152176|gb|AAL14994.1|AF419347_1,gi|6664318|gb|AAF22900.1|AC006932_17	0.6004	1.7	1	2	0.06	(AF419347) NIFS-like protein CpNifsp precursor [Arabidopsis thaliana],(AC006932) T27G7.17 [Arabidopsis thaliana]	2	FINASDSR	0.6004	0.8245
343	0.5995	E84785	0.5995	1.1	1	1	0.06	probable glucan synthase [imported] - Arabidopsis thaliana; )gi|4883602|gb|AAD31571.1|AC006922_3 (AC006922) putative glucan synthase [Arabidopsis thaliana]	2	GFESSIEAR	0.5995	0.824
344	0.5985	gi|15010580|gb|AAK73949.1|,T01853	0.5985	4.9	1	1	0.06	probable hexose transport protein F9D12.17 - Arabidopsis thaliana; )gi|3319354|gb|AAC26243.1| (AF077407) contains similarity to sugar transporters (Pfam: sugar_tr.hmm, score: 395.39) [Arabidopsis thaliana]; )gi|15487258|emb|CAC69074.1| (AJ344338) STP13 protein [Arabidopsis thaliana]; )gi|9965739|gb|AAG10146.1|AF250340_1 (AF250340) putative hexose transporter MSS1 [Arabidopsis thaliana]; )gi|15450…	2	GTDNVEPEFADLLEASR	0.5985	0.8234
345	0.5943	gi|16604601|gb|AAL24093.1|,T04629	0.5943	1.9	1	1	0.06	hypothetical protein F10N7.30 - Arabidopsis thaliana; )gi|2827621|emb|CAA16573.1| (AL021636) putative protein [Arabidopsis thaliana]; )gi|7270120|emb|CAB79934.1| (AL161580) putative protein [Arabidopsis thaliana],(AY059745) unknown protein [Arabidopsis thaliana]	2	GVFLANNGSR	0.5943	0.8208
346	0.591	gi|10176913|dbj|BAB10106.1|,gi|9758678|dbj|BAB09217.1|	0.591	4.6	1	1	0.06	(AB015472) GTP-binding protein, ras-like [Arabidopsis thaliana],(AB012245) Rab-type small GTP-binding protein-like [Arabidopsis thaliana]; )gi|13877913|gb|AAK44034.1|AF370219_1 (AF370219) putative Rab-type small GTP-binding protein [Arabidopsis thaliana]; )gi|16323446|gb|AAL15217.1| (AY059111) putative Rab-type small GTP-binding protein [Arabidopsis thaliana]	2	ADDEYDYLFK	0.591	0.8188
347	0.5845	T01246	0.5845	7.6	1	1	0.06	30S ribosomal protein S31 [imported] - Arabidopsis thaliana; )gi|3335362|gb|AAC27163.1| (AC003028) 30S ribosomal protein S31 [Arabidopsis thaliana]; )gi|7578852|gb|AAF64153.1|AF236826_1 (AF236826) plastid-specific ribosomal protein 4 precursor [Arabidopsis thaliana]; )gi|15529182|gb|AAK97685.1| (AY052215) At2g38140/F16M14.7 [Arabidopsis thaliana]; )gi|16974357|gb|AAL31104.1| (AY060491) At2g38140/…	2	VPVPPAPPR	0.5845	0.8148
348	0.5844	A85240,T04938	0.5844	0.7	1	1	0.06	hypothetical protein AT4g21070 [imported] - Arabidopsis thaliana; )T10649 hypothetical protein T13K14.230 - Arabidopsis thaliana (fragment); )gi|5262797|emb|CAB45902.1| (AL080282) putative protein (fragment) [Arabidopsis thaliana]; )gi|7268904|emb|CAB79107.1| (AL161554) putative protein (fragment) [Arabidopsis thaliana],hypothetical protein F7J7.10 - Arabidopsis thaliana (fragment); )gi|3377941|e…	2	TLFDEMVDK	0.5844	0.8147
349	0.5804	gi|14596179|gb|AAK68817.1|,T04781	0.5804	1.8	1	1	0.06	hypothetical protein F10M10.120 - Arabidopsis thaliana; )gi|4455180|emb|CAB36712.1| (AL035521) putative protein [Arabidopsis thaliana]; )gi|7270385|emb|CAB80152.1| (AL161585) putative protein [Arabidopsis thaliana],(AY042877) putative protein [Arabidopsis thaliana]	2	IIPVEDSK	0.5804	0.8122
350	0.5777	NUCM_ARATH	0.5777	3.3	1	1	0.06	(P93306) NADH-UBIQUINONE OXIDOREDUCTASE 49 KDA SUBUNIT (EC ; )gi|6851019|emb|CAA69735.3| (Y08501) NADH dehydrogenase subunit 7 [Arabidopsis thaliana]	2	LVDIGTVTAQQAK	0.5777	0.8105
351	0.5764	gi|5881747|dbj|BAA84438.1|,PSAC_ARATH	0.5764	11.2	1	1	0.06	(P25252) PHOTOSYSTEM I IRON-SULFUR CENTER (PHOTOSYSTEM I SU,(AP000423) PSI 9KDa protein [Arabidopsis thaliana]	2	VYLWHETTR	0.5764	0.8097
352	0.5764	gi|15450826|gb|AAK96684.1|,gi|9759015|dbj|BAB09328.1|	0.5764	4.1	1	1	0.06	(AY054493) Unknown protein [Arabidopsis thaliana],(AB022210) gene_id:K16E1.4~unknown protein [Arabidopsis thaliana]	2	LLEDNQNLR	0.5764	0.8097
353	0.5725	H85362	0.5725	0.6	1	2	0.07	hypothetical protein AT4g30990 [imported] - Arabidopsis thaliana; )gi|2980767|emb|CAA18194.1| (AL022198) putative protein [Arabidopsis thaliana]; )gi|7270001|emb|CAB79817.1| (AL161578) putative protein [Arabidopsis thaliana]	2	LLPEDVLDSNLSSIVHK	0.5725	0.8072
354	0.5723	gi|9758749|dbj|BAB09113.1|	0.5723	0.8	1	3	0.12	(AB023029) contains similarity to unknown protein~gene_id:K24C1.3~pir||T05382 [Arabidopsis thaliana]	2	DLNDLIPR	0.5723	0.8071
355	0.5681	gi|10177527|dbj|BAB10922.1|	0.5681	2.1	1	1	0.05	(AB013389) mannan endo-1,4-beta-mannosidase [Arabidopsis thaliana]	2	PIILAEFGK	0.5681	0.8044
356	0.5653	gi|8978266|dbj|BAA98157.1|	0.5653	2.8	1	1	0.05	(AB025613) anthocyanidin-3-glucoside rhamnosyltransferase-like [Arabidopsis thaliana]	2	HEEVTELALGLEK	0.5653	0.8026
357	0.5648	A96497	0.5648	2.5	1	1	0.06	probable hAT-element transposase [imported] - Arabidopsis thaliana; )gi|12322417|gb|AAG51228.1|AC035249_3 (AC035249) Tam3-like transposon protein; 93317-95488 [Arabidopsis thaliana]; )gi|12323055|gb|AAG51515.1|AC068324_3 (AC068324) hAT-element transposase, putative [Arabidopsis thaliana]	2	DIILMNVAR	0.5648	0.7422
357	0.5648	A96497	0.5648	2.5	1	1	0.06	probable hAT-element transposase [imported] - Arabidopsis thaliana; )gi|12322417|gb|AAG51228.1|AC035249_3 (AC035249) Tam3-like transposon protein; 93317-95488 [Arabidopsis thaliana]; )gi|12323055|gb|AAG51515.1|AC068324_3 (AC068324) hAT-element transposase, putative [Arabidopsis thaliana]	2	SWVWDHFTR	0.1479	0.1479
358	0.5634	gi|1061040|emb|CAA61966.1|,S63686	0.5634	2.8	1	1	0.05	24-sterol C-methyltransferase (EC 2.1.1.41) - Arabidopsis thaliana; )gi|12083242|gb|AAG48780.1|AF332417_1 (AF332417) putative 24-sterol C-methyltransferase protein [Arabidopsis thaliana]; )gi|15028255|gb|AAK76716.1| (AY046042) putative 24-sterol C-methyltransferase [Arabidopsis thaliana],(X89867) sterol-C-methyltransferase [Arabidopsis thaliana]	2	AYVDIAETAK	0.5634	0.8014
359	0.5564	C86334	0.5564	4.7	1	1	0.05	hypothetical protein AAF79906.1 [imported] - Arabidopsis thaliana; )gi|8778991|gb|AAF79906.1|AC022472_15 (AC022472) Contains similarity to nuclear protein ZAP from Mus musculus gb|AB033168. ESTs gb|AV521697, gb|AV440130 come from this gene. [Arabidopsis thaliana]	2	VNNNSSLNR	0.5564	0.7968
360	0.5524	gi|10176841|dbj|BAB10047.1|	0.5524	4.4	1	1	0.05	(AB005244) 40S ribosomal protein S11 [Arabidopsis thaliana]; )gi|13430736|gb|AAK25990.1|AF360280_1 (AF360280) putative 40S ribosomal protein S11 [Arabidopsis thaliana]; )gi|17065614|gb|AAL33787.1| (AY062955) putative 40S ribosomal protein S11 [Arabidopsis thaliana]	2	NYLHFVK	0.5524	0.7942
361	0.5496	C727_ARATH	0.5496	2	1	1	0.05	(Q96514) CYTOCHROME P450 71B7 (EC 1.14.-.-).; )T52254 cytochrome P450 [imported] - Arabidopsis thaliana; )gi|1523796|emb|CAA66458.1| (X97864) cytochrome P450 [Arabidopsis thaliana]; )gi|18087623|gb|AAL58941.1|AF462855_1 (AF462855) At1g13110/F3F19_13 [Arabidopsis thaliana]	2	LVVMELLNTK	0.5496	0.7923
362	0.5491	T00559	0.5491	3	1	1	0.05	hypothetical protein At2g39490 [imported] - Arabidopsis thaliana; )gi|3355478|gb|AAC27840.1| (AC004218) hypothetical protein [Arabidopsis thaliana]	2	LYVTIFVNR	0.5491	0.792
363	0.5469	T10664	0.5469	1.2	1	1	0.05	serine/threonine-specific protein kinase homolog F6E21.20 - Arabidopsis thaliana; )gi|7270012|emb|CAB79828.1| (AL161578) serine/threonine-specific protein kinase-like [Arabidopsis thaliana]	2	LSDIMDAR	0.5469	0.7905
364	0.54	gi|12597771|gb|AAG60084.1|AC013288_18	0.54	5.7	1	1	0.05	(AC013288) unknown protein [Arabidopsis thaliana]	2	FTIEAFEDIIQPNGESLDPK	0.54	0.7859
365	0.5393	gi|16604699|gb|AAL24142.1|,T47725	0.5393	3.6	1	2	0.08	hypothetical protein F18O21.40 - Arabidopsis thaliana; )gi|7572906|emb|CAB87407.1| (AL163763) putative protein [Arabidopsis thaliana],(AY059794) unknown protein [Arabidopsis thaliana]	2	GIPATLAVIGTQK	0.5393	0.7854
366	0.5391	E84474	0.5391	4.6	1	1	0.06	hypothetical protein At2g06040 [imported] - Arabidopsis thaliana; )gi|4388727|gb|AAD19765.1| (AC006413) hypothetical protein [Arabidopsis thaliana]	2	GVDYGIEIESSK	0.5391	0.7853
366	0.5391	E84474	0.5391	4.6	1	1	0.06	hypothetical protein At2g06040 [imported] - Arabidopsis thaliana; )gi|4388727|gb|AAD19765.1| (AC006413) hypothetical protein [Arabidopsis thaliana]	2	SNFSFPPRK	0.064	0.064
367	0.5386	gi|15809938|gb|AAL06896.1|,gi|16648811|gb|AAL25596.1|,MYRO_ARATH	0.5386	1.7	1	1	0.05	(P37702) MYROSINASE PRECURSOR (EC 3.2.3.1) (SINIGRINASE) (T; )S56653 thioglucosidase (EC 3.2.3.1) 1 - Arabidopsis thaliana; )gi|304115|gb|AAC18869.1| (L11454) thioglucosidase [Arabidopsis thaliana]; )gi|871990|emb|CAA55786.1| (X79194) thioglucosidase [Arabidopsis thaliana]; )gi|15010760|gb|AAK74039.1| (AY045681) AT5g26000/T1N24_7 [Arabidopsis thaliana],(AY054237) AT5g26000/T1N24_7 [Arabidopsis th…	2	LFNSGNFEK	0.5386	0.7849
368	0.5334	B85189,D71437,D85188,H71436	0.5334	0.8	1	4	0.11	disease resistance RPP5 like protein [imported] - Arabidopsis thaliana; )gi|7268446|emb|CAB80966.1| (AL161545) disease resistance RPP5 like protein [Arabidopsis thaliana]; )gi|5302807|emb|CAB46048.1| (Z97342) disease resistance RPP5 like protein [Arabidopsis thaliana],probable resistance gene - Arabidopsis thaliana,disease resistance RPP5 like protein [imported] - Arabidopsis thaliana; )gi|726844…	2	LPFEEYFSTR	0.5334	0.7814
369	0.5295	S65812	0.5295	2	2	2	0.04	RNA-directed DNA polymerase (EC 2.7.7.49) (clone DW15) - Arabidopsis thaliana retrotransposon Ta11-1; )gi|976278|gb|AAA75254.1| (L47193) reverse transcriptase [Arabidopsis thaliana]	2	RGMPIDPR	0.3646	0.3646
369	0.5295	S65812	0.5295	2	2	2	0.04	RNA-directed DNA polymerase (EC 2.7.7.49) (clone DW15) - Arabidopsis thaliana retrotransposon Ta11-1; )gi|976278|gb|AAA75254.1| (L47193) reverse transcriptase [Arabidopsis thaliana]	2	VFTVNPIGLSGGLALFWK	0.2594	0.2594
370	0.5289	RK21_ARATH	0.5289	5.5	1	1	0.05	(P51412) 50S RIBOSOMAL PROTEIN L21, CHLOROPLAST PRECURSOR (; )S71282 ribosomal protein L21 precursor, chloroplast - Arabidopsis thaliana; )gi|1149573|emb|CAA89887.1| (Z49787) chloroplast ribosomal large subunit protein L21 [Arabidopsis thaliana]; )gi|14456036|emb|CAB59360.2| (Y15964) chloroplast ribosomal protein L21 [Arabidopsis thaliana]; )gi|8778379|gb|AAF79387.1|AC007887_46 (AC007887) F15O4.7…	2	DANVDDQIVLNK	0.5289	0.7783
371	0.5289	gi|6587828|gb|AAF18517.1|AC006551_3,T00781	0.5289	0.8	1	2	0.08	hypothetical protein T22J18.20 - Arabidopsis thaliana; )gi|3287695|gb|AAC25523.1|AAC25523 (AC003979) Similar to hypothetical protein C34B7.2 gb|1729503 from C. elegans cosmid gb|Z83220. [Arabidopsis thaliana],(AC006551) Hypothetical protein [Arabidopsis thaliana]	2	PDIFLQR	0.5289	0.7783
372	0.5269	ALA1_ARATH	0.5269	0.8	1	1	0.05	(P98204) PHOSPHOLIPID-TRANSPORTING ATPASE 1 (EC 3.6.3.13).; )gi|10178032|dbj|BAB11515.1| (AB005245) ATPase [Arabidopsis thaliana]; )gi|9909198|gb|AAG01899.1|AF175769_1 (AF175769) aminophospholipid flippase [Arabidopsis thaliana]	2	LIYINDPDR	0.5269	0.7769
373	0.5251	gi|9758283|dbj|BAB08807.1|	0.5251	1.7	1	1	0.05	(AB007649) gene_id:MLE2.5~similar to unknown protein~sp|P54122 [Arabidopsis thaliana]	2	AAADITGRK	0.5251	0.7756
374	0.5195	G84431,H84431	0.5195	4.3	1	2	0.06	probable glutamate decarboxylase [imported] - Arabidopsis thaliana; )gi|4406783|gb|AAD20093.1| (AC006532) putative glutamate decarboxylase [Arabidopsis thaliana],probable glutamate decarboxylase [imported] - Arabidopsis thaliana; )gi|4406789|gb|AAD20099.1| (AC006532) putative glutamate decarboxylase [Arabidopsis thaliana]; )gi|13605710|gb|AAK32848.1|AF361836_1 (AF361836) At2g02010/F14H20.8 [Arabi…	2	FGWIVPAYTMPADAQHVTVLR	0.5195	0.7717
375	0.5177	T12954	0.5177	4.8	1	1	0.05	dUTP pyrophosphatase homolog T6H20.30 - Arabidopsis thaliana; )gi|5541665|emb|CAB51171.1| (AL096859) dUTP pyrophosphatase-like protein [Arabidopsis thaliana]; )gi|13878143|gb|AAK44149.1|AF370334_1 (AF370334) putative dUTP pyrophosphatase [Arabidopsis thaliana]; )gi|17104549|gb|AAL34163.1| (AY062989) putative dUTP pyrophosphatase [Arabidopsis thaliana]	2	IAQLIIEK	0.5177	0.7704
376	0.5161	B86433	0.5161	2.5	1	1	0.05	hypothetical protein AAD25762.1 [imported] - Arabidopsis thaliana; )gi|4587531|gb|AAD25762.1|AC007060_20 (AC007060) EST gb|T43746 comes from this gene. [Arabidopsis thaliana]	2	NQLSLEDR	0.5161	0.7693
377	0.5123	E85343	0.5123	1.1	1	3	0.1	hypothetical protein AT4g29440 [imported] - Arabidopsis thaliana; )gi|7269843|emb|CAB79702.1| (AL161575) putative protein [Arabidopsis thaliana]	2	EAVASVLYASQR	0.5123	0.7666
378	0.509	B86170	0.509	2.1	1	1	0.05	ADK1 [imported] - Arabidopsis thaliana; )gi|4204297|gb|AAD10678.1| (AC003027) ADK1 [Arabidopsis thaliana]; )gi|17529246|gb|AAL38850.1| (AY065409) putative protein kinase, ADK1 [Arabidopsis thaliana]	2	FSGAVEAFSR	0.509	0.7642
379	0.5023	gi|10177815|dbj|BAB11181.1|	0.5023	3.8	1	1	0.05	(AB007648) MADS-box transcription factor-like protein [Arabidopsis thaliana]	2	RETCNLELR	0.5023	0.7593
380	0.5012	HEM2_ARATH	0.5012	1.9	1	1	0.05	(Q9SFH9) DELTA-AMINOLEVULINIC ACID DEHYDRATASE PRECURSOR (E; )D96719 hypothetical protein T6C23.6 [imported] - Arabidopsis thaliana; )gi|12325198|gb|AAG52549.1|AC013289_16 (AC013289) putative aminolevulinate dehydratase; 38705-36189 [Arabidopsis thaliana]; )gi|11935205|gb|AAG42018.1|AF327428_1 (AF327428) putative aminolevulinate dehydratase protein [Arabidopsis thaliana]; )gi|16323332|gb|AAL15379…	2	EALDSNPR	0.5012	0.7585
381	0.5001	T08940	0.5001	2.3	1	1	0.05	hypothetical protein F27G19.80 - Arabidopsis thaliana; )gi|4972073|emb|CAB43880.1| (AL078467) putative protein [Arabidopsis thaliana]; )gi|7269602|emb|CAB81398.1| (AL161571) putative protein [Arabidopsis thaliana]	2	FGYLVSGSR	0.5001	0.7577
382	0.4979	A86453,B84434,B84526,F84514,G84463,gi|11994246|dbj|BAB01421.1|	0.4979	1.8	1	1	0.05	CDS protein F9L11.3 [imported] - Arabidopsis thaliana; )gi|6910580|gb|AAF31285.1|AC006424_14 (AC006424) CDS [Arabidopsis thaliana],hypothetical protein At2g02200 [imported] - Arabidopsis thaliana; )gi|4038032|gb|AAC97214.1| (AC005936) hypothetical protein [Arabidopsis thaliana],hypothetical protein At2g15200 [imported] - Arabidopsis thaliana; )gi|4585911|gb|AAD25572.1|AC006298_5 (AC006298) hypoth…	2	IGNDYLLR	0.4979	0.7561
383	0.4956	gi|18252877|gb|AAL62365.1|,H86176,RK28_ARATH	0.4956	11.1	1	1	0.05	hypothetical protein [imported] - Arabidopsis thaliana; )gi|1903348|gb|AAB70428.1| (AC000104) Strong similarity to 50S ribosomal protein L28 (gb|X68078). [Arabidopsis thaliana],(O22795) 50S RIBOSOMAL PROTEIN L28, CHLOROPLAST PRECURSOR.; )F84745 probable chloroplast 50S ribosomal protein L28 [imported] - Arabidopsis thaliana; )gi|2459427|gb|AAB80662.1| (AC002332) putative chloroplast 50S ribosomal…	2	LQFVNLQYK	0.4956	0.7544
384	0.4937	gi|6648604|gb|AAF21246.1|AF048705_1,T00757	0.4937	1.1	1	2	0.1	probable ubiquitin carboxyl terminal hydrolase [imported] - Arabidopsis thaliana; )gi|2623307|gb|AAB86453.1| (AC002409) putative ubiquitin carboxyl terminal hydrolase [Arabidopsis thaliana],(AF048705) ubiquitin-specific protease; UBP5 [Arabidopsis thaliana]	2	LPEVLVIHLK	0.4937	0.753
385	0.4931	gi|6714454|gb|AAF26141.1|AC011620_17	0.4931	9.7	1	1	0.05	(AC011620) putative 60S ribosomal protein L22 [Arabidopsis thaliana]; )gi|17529148|gb|AAL38800.1| (AY065359) putative 60S ribosomal protein L22 [Arabidopsis thaliana]	2	AGALGDSVTITR	0.4931	0.7525
386	0.4917	gi|9294642|dbj|BAB02981.1|	0.4917	4.8	1	2	0.08	(AP000600) gb|AAC14053.1~gene_id:MAG2.13~similar to unknown protein [Arabidopsis thaliana]	3	ASGSDSSSGGSNNEGETGSIMVAK	0.4917	0.7515
387	0.4916	C84601	0.4916	1.8	1	3	0.09	hypothetical protein At2g21440 [imported] - Arabidopsis thaliana; )gi|4567275|gb|AAD23688.1|AC006841_21 (AC006841) hypothetical protein [Arabidopsis thaliana]; )gi|16604631|gb|AAL24108.1| (AY059760) unknown protein [Arabidopsis thaliana]	2	SSSTKPVADSSGVSEPLK	0.4916	0.7514
388	0.4875	H85064	0.4875	1.5	1	1	0.05	4-coumarate--CoA ligase-like protein [imported] - Arabidopsis thaliana; )gi|7267275|emb|CAB81058.1| (AL161502) 4-coumarate--CoA ligase-like protein [Arabidopsis thaliana]	2	RELVQQVR	0.4875	0.7484
389	0.4871	F86412	0.4871	5	1	1	0.05	hypothetical protein AAF88131.1 [imported] - Arabidopsis thaliana; )gi|9502432|gb|AAF88131.1|AC021043_24 (AC021043) Hypothetical protein [Arabidopsis thaliana]	2	DSVIGSGNDAVESQAIR	0.4871	0.7481
390	0.4846	gi|9279798|dbj|BAB01219.1|	0.4846	5.6	1	1	0.05	(AP000740) gb|AAD25583.1~gene_id:MSD24.8~similar to unknown protein [Arabidopsis thaliana]	2	GIQNSFDPSIGVDVK	0.4846	0.7462
391	0.4808	gi|9454556|gb|AAF87879.1|AC012561_12	0.4808	3.4	1	2	0.06	(AC012561) Unknown protein [Arabidopsis thaliana]	2	MAAMIAGDGDR	0.4808	0.7433
392	0.4791	gi|12658410|gb|AAK01127.1|AF331712_1,gi|15810267|gb|AAL07021.1|	0.4791	2.5	1	3	0.13	(AF331712) transcription factor WRKY6 [Arabidopsis thaliana]; )gi|12658412|gb|AAK01128.1|AF331713_1 (AF331713) transcription factor WRKY6 [Arabidopsis thaliana],(AY056172) unknown protein [Arabidopsis thaliana]	2	FSNPLAMSR	0.4791	0.742
393	0.4778	gi|10177094|dbj|BAB10428.1|	0.4778	2.9	1	2	0.1	(AB009055) gene_id:MXC20.1~unknown protein [Arabidopsis thaliana]	2	YAIEGQEDWIVELDSSTK	0.4778	0.741
394	0.4745	gi|9294282|dbj|BAB02184.1|,T51453	0.4745	4.6	1	2	0.06	serine/threonine specific protein kinase-like - Arabidopsis thaliana; )gi|9755675|emb|CAC01827.1| (AL391146) serine/threonine specific protein kinase-like [Arabidopsis thaliana]; )gi|17064888|gb|AAL32598.1| (AY062520) serine/threonine specific protein kinase-like [Arabidopsis thaliana],(AP000420) protein kinase [Arabidopsis thaliana]	2	GWIEENGTAPVKPGTGLTVAVK	0.4745	0.7385
395	0.4671	E86434	0.4671	1.1	1	1	0.05	protein F17F8.27 [imported] - Arabidopsis thaliana; )gi|4926833|gb|AAD32943.1|AC004135_18 (AC004135) T17H7.18 [Arabidopsis thaliana]; )gi|9755386|gb|AAF98193.1|AC000107_16 (AC000107) F17F8.27 [Arabidopsis thaliana]	2	IDNLMMSR	0.4671	0.7327
396	0.4638	gi|15795147|dbj|BAB03135.1|	0.4638	6	1	1	0.05	(AP002047) gene_id:MQC3.9~similar to unknown protein~sp|Q02366 [Arabidopsis thaliana]; )gi|12322051|gb|AAG51074.1|AC069472_14 (AC069472) unknown protein; 35018-33933 [Arabidopsis thaliana]; )gi|15450992|gb|AAK96767.1| (AY054576) unknown protein [Arabidopsis thaliana]; )gi|17978775|gb|AAL47381.1| (AY064675) unknown protein [Arabidopsis thaliana]	2	YAISAQIR	0.4638	0.7301
397	0.4594	gi|10177345|dbj|BAB10688.1|	0.4594	3	1	1	0.05	(AB015468) gb|AAF19735.1~gene_id:K15N18.1~similar to unknown protein [Arabidopsis thaliana]	2	IWDSTVCIYLNFK	0.4594	0.7266
398	0.4579	gi|9758605|dbj|BAB09238.1|	0.4579	4.3	1	2	0.07	(AB009050) gb|AAC63638.1~gene_id:MDF20.15~similar to unknown protein [Arabidopsis thaliana]	2	AATLVLQSK	0.4579	0.7254
399	0.4521	gi|9759600|dbj|BAB11388.1|	0.4521	1.4	1	1	0.05	(AB012240) emb|CAB88120.1~gene_id:K18C1.3~similar to unknown protein [Arabidopsis thaliana]	2	KGIYQSFIGSVPK	0.4521	0.7207
400	0.4504	RPB7_ARATH	0.4504	5.7	1	1	0.05	(P38421) DNA-DIRECTED RNA POLYMERASE II 19 KDA POLYPEPTIDE ; )A44457 DNA-directed RNA polymerase (EC 2.7.7.6) II fifth largest chain - Arabidopsis thaliana; )gi|166854|gb|AAA32861.1| (M90505) RNA polymerase II [Arabidopsis thaliana]; )gi|9759239|dbj|BAB09763.1| (AB016890) DNA-directed RNA polymerase II 19 kD polypeptide (RNA polymerase II subunit 5) [Arabidopsis thaliana]	2	YQCVVFRPFK	0.4504	0.7193
401	0.4489	H96564	0.4489	0.8	1	1	0.05	F6D8.33 [imported] - Arabidopsis thaliana; )gi|5903057|gb|AAD55616.1|AC008016_26 (AC008016) F6D8.33 [Arabidopsis thaliana]	2	VLESIGLLK	0.4489	0.7181
402	0.4477	gi|10176856|dbj|BAB10062.1|	0.4477	1.1	1	1	0.05	(AB005244) gene_id:MRO11.7~unknown protein [Arabidopsis thaliana]	2	VANSEESNLK	0.4477	0.7171
403	0.4476	E86457,gi|12322573|gb|AAG51287.1|AC027035_10	0.4476	0.8	1	1	0.05	probable RNA helicase, 27866-23496 [imported] - Arabidopsis thaliana; )gi|12322388|gb|AAG51220.1|AC051630_17 (AC051630) RNA helicase, putative; 27866-23496 [Arabidopsis thaliana],(AC027035) helicase, putative [Arabidopsis thaliana]	2	IDTLESLRK	0.4476	0.717
404	0.4471	gi|10177927|dbj|BAB11338.1|,T51804	0.4471	1.5	1	1	0.05	respiratory burst oxidase protein D [imported] - Arabidopsis thaliana; )gi|3242789|gb|AAC39479.1| (AF055357) respiratory burst oxidase protein D [Arabidopsis thaliana],(AB016886) respiratory burst oxidase protein [Arabidopsis thaliana]; )gi|15983501|gb|AAL11618.1|AF424625_1 (AF424625) AT5g47910/MCA23_25 [Arabidopsis thaliana]	2	IFWEQISDESFDAK	0.4471	0.7166
405	0.4414	T47665	0.4414	2.7	1	2	0.09	beta-N-acetylhexosaminidase-like protein - Arabidopsis thaliana; )gi|7019659|emb|CAB75760.1| (AL132954) beta-N-acetylhexosaminidase-like protein [Arabidopsis thaliana]	2	NFTFDVISGILADMR	0.4414	0.7119
406	0.4406	gi|9759320|dbj|BAB09687.1|	0.4406	1.2	1	1	0.05	(AP002544) gb|AAF00669.1~gene_id:MBL20.10~strong similarity to unknown protein [Arabidopsis thaliana]	2	MSVGTLISCR	0.4406	0.7112
407	0.4377	T01483	0.4377	2.7	1	2	0.08	hypothetical protein F17O7.7 - Arabidopsis thaliana; )gi|3176678|gb|AAC18801.1| (AC003671) Contains similarity to MYB transcription factor isolog T01024.1 from A. thaliana BAC gb|AC002335. [Arabidopsis thaliana]	2	RFTLEELFK	0.4377	0.7088
408	0.4328	T50514	0.4328	1.1	1	1	0.05	hypothetical protein T27I15_20 - Arabidopsis thaliana; )gi|8388609|emb|CAB94129.1| (AL358732) putative protein [Arabidopsis thaliana]	2	FGLGAVTLR	0.4328	0.7047
409	0.4325	gi|13878175|gb|AAK44165.1|AF370350_1,T48509	0.4325	3.7	1	1	0.05	hypothetical protein F15N18.90 - Arabidopsis thaliana; )gi|7573407|emb|CAB87710.1| (AL163815) putative protein [Arabidopsis thaliana],(AF370350) unknown protein [Arabidopsis thaliana]	2	FENEELIK	0.4325	0.7044
410	0.432	gi|9294135|dbj|BAB02037.1|	0.432	4.5	1	1	0.06	(AB022219) gb|AAB60771.1~gene_id:MKP6.3~similar to unknown protein [Arabidopsis thaliana]	2	QWNAILNDR	0.432	0.6278
410	0.432	gi|9294135|dbj|BAB02037.1|	0.432	4.5	1	1	0.06	(AB022219) gb|AAB60771.1~gene_id:MKP6.3~similar to unknown protein [Arabidopsis thaliana]	2	EYLDMLLR	0.196	0.196
411	0.4304	G96520,gi|12006422|gb|AAG44851.1|AF283758_1,gi|12323098|gb|AAG51535.1|AC051631_15	0.4304	1.2	1	2	0.07	protein F21D18.26 [imported] - Arabidopsis thaliana; )gi|8778524|gb|AAF79532.1|AC023673_20 (AC023673) F21D18.26 [Arabidopsis thaliana],(AF283758) Ku80-like protein [Arabidopsis thaliana],(AC051631) hypothetical protein; 39910-36975 [Arabidopsis thaliana]	2	VAPVTLFR	0.4304	0.7026
412	0.4299	B84426	0.4299	1	1	2	0.05	hypothetical protein At2g01550 [imported] - Arabidopsis thaliana; )gi|3785984|gb|AAC67331.1| (AC005560) putative non-LTR retroelement reverse transcriptase [Arabidopsis thaliana]	2	RAWDIIGAEFVLAVK	0.4299	0.7022
413	0.4291	T06144	0.4291	0.9	1	2	0.08	disease resistance protein homolog F24J7.70 - Arabidopsis thaliana; )gi|2853078|emb|CAA16928.1| (AL021768) TMV resistance protein N-like [Arabidopsis thaliana]; )gi|7268747|emb|CAB78953.1| (AL161551) TMV resistance protein N-like [Arabidopsis thaliana]	2	GIFLNMSEVR	0.4291	0.7015
414	0.4287	T02705	0.4287	3	1	1	0.05	hypothetical protein At2g03210 [imported] - Arabidopsis thaliana; )gi|3548809|gb|AAC34481.1| (AC005313) unknown protein [Arabidopsis thaliana]	2	SVLVTSLTTGYFEILK	0.4287	0.7012
415	0.4277	G86475,gi|17979177|gb|AAL49784.1|	0.4277	8.6	1	1	0.05	unknown protein, 13877-17163 [imported] - Arabidopsis thaliana; )gi|12324282|gb|AAG52111.1|AC023064_4 (AC023064) unknown protein; 13877-17163 [Arabidopsis thaliana],(AY070090) unknown [Arabidopsis thaliana]	2	YTNTNLHGHDVGVVQANK	0.4277	0.6237
415	0.4277	G86475,gi|17979177|gb|AAL49784.1|	0.4277	8.6	1	1	0.05	unknown protein, 13877-17163 [imported] - Arabidopsis thaliana; )gi|12324282|gb|AAG52111.1|AC023064_4 (AC023064) unknown protein; 13877-17163 [Arabidopsis thaliana],(AY070090) unknown [Arabidopsis thaliana]	2	GHLFPTVAVHSQNEEVLVNFGK	0.1312	0.1312
416	0.4262	gi|1710114|gb|AAC49562.1|,S71243,T49106	0.4262	5.7	1	1	0.05	phosphoadenylyl-sulfate reductase (thioredoxin) (EC 1.8.4.8) APR3 precursor - Arabidopsis thaliana (fragment); )gi|1336170|gb|AAC26978.1| (U56922) 5'-adenylylphosphosulfate reductase [Arabidopsis thaliana],PRH26 protein - Arabidopsis thaliana; )gi|2738760|gb|AAC26981.1| (AF016284) 5'-adenylylsulfate reductase [Arabidopsis thaliana]; )gi|2961344|emb|CAA18102.1| (AL022140) PRH26 protein [Arabidopsi…	2	TMDVPVNTLHAAGYVSIGCEPCTR	0.4262	0.699
417	0.4259	B96554,gi|12321683|gb|AAG50885.1|AC025294_23,gi|18377805|gb|AAL67052.1|	0.4259	5.7	1	1	0.05	unknown protein, 18888-20847 [imported] - Arabidopsis thaliana; )gi|12325371|gb|AAG52630.1|AC024261_17 (AC024261) unknown protein; 18888-20847 [Arabidopsis thaliana],(AC025294) unknown protein, 3' partial [Arabidopsis thaliana],(AY074356) unknown protein [Arabidopsis thaliana]	2	FGSNVSGEK	0.4259	0.6988
418	0.4253	gi|4688615|emb|CAB41347.1|,gi|9759622|dbj|BAB11564.1|,T49995	0.4253	3.2	1	1	0.05	cyclin protein-like - Arabidopsis thaliana; )gi|7671459|emb|CAB89399.1| (AL353995) cyclin protein-like [Arabidopsis thaliana],(AJ131636) D-type cyclin [Arabidopsis thaliana],(AB011479) D-type cyclin [Arabidopsis thaliana]	2	SLQVIASTTK	0.4253	0.6982
419	0.4246	gi|13992437|emb|CAA05145.2|,T08942	0.4246	1.3	1	1	0.05	proton pump interactor - Arabidopsis thaliana; )gi|4972075|emb|CAB43882.1| (AL078467) proton pump interactor [Arabidopsis thaliana]; )gi|7269604|emb|CAB81400.1| (AL161571) proton pump interactor [Arabidopsis thaliana],(AJ002020) proton pump interactor [Arabidopsis thaliana]; )gi|15215674|gb|AAK91382.1| (AY050365) AT4g27500/F27G19_100 [Arabidopsis thaliana]	2	ILQSLDSR	0.4246	0.6976
420	0.4206	gi|10177812|dbj|BAB11178.1|	0.4206	5.6	1	1	0.05	(AB007648) gene_id:MKD15.9~pir||C72413~similar to unknown protein [Arabidopsis thaliana]	2	QVTGPDEIVEK	0.4206	0.6942
421	0.4184	T49928	0.4184	2.7	1	2	0.07	beta-glucosidase-like protein - Arabidopsis thaliana; )gi|9758998|dbj|BAB09525.1| (AB020752) contains similarity to beta-glucosidase~gene_id:MTH16.12 [Arabidopsis thaliana]; )gi|7671419|emb|CAB89360.1| (AL353994) beta-glucosidase-like protein [Arabidopsis thaliana]	2	DLGVVDEIGKR	0.4184	0.6922
422	0.4174	gi|15450435|gb|AAK96511.1|,gi|9294650|dbj|BAB02989.1|	0.4174	2.3	1	1	0.05	(AY052318) AT3g14210/MAG2_18 [Arabidopsis thaliana],(AP000600) lipase/acylhydrolase; myrosinase-associated protein [Arabidopsis thaliana]; )gi|15809925|gb|AAL06890.1| (AY054230) AT3g14210/MAG2_18 [Arabidopsis thaliana]; )gi|17065228|gb|AAL32768.1| (AY062690) lipase/acylhydrolase; myrosinase-associated protein [Arabidopsis thaliana]	2	LLYSLGASK	0.4174	0.6914
423	0.4161	gi|16118933|gb|AAL14665.1|	0.4161	3.2	1	1	0.05	(AF418240) 2-oxoglutarate-dependent dioxygenase [Arabidopsis thaliana]	2	ALQDFGCFEASYDK	0.4161	0.6902
424	0.4154	C71S_ARATH	0.4154	2.5	1	1	0.05	(P58047) CYTOCHROME P450 71A28 (EC 1.14.-.-).	2	DVAFSSYGEYWR	0.4154	0.6896
425	0.4102	gi|14334760|gb|AAK59558.1|,gi|8247189|emb|CAB92960.1|,T45786	0.4102	5.3	2	2	0.04	receptor-protein kinase-like protein - Arabidopsis thaliana; )gi|6572076|emb|CAB63019.1| (AL133452) receptor-protein kinase-like protein [Arabidopsis thaliana],(AY035053) unknown protein [Arabidopsis thaliana],(AJ242671) putative serine threonine kinase [Arabidopsis thaliana]	2	HFSFAEIK	0.2426	0.2426
425	0.4102	gi|14334760|gb|AAK59558.1|,gi|8247189|emb|CAB92960.1|,T45786	0.4102	5.3	2	2	0.04	receptor-protein kinase-like protein - Arabidopsis thaliana; )gi|6572076|emb|CAB63019.1| (AL133452) receptor-protein kinase-like protein [Arabidopsis thaliana],(AY035053) unknown protein [Arabidopsis thaliana],(AJ242671) putative serine threonine kinase [Arabidopsis thaliana]	2	PALNPTLAK	0.2213	0.3866
426	0.4084	gi|8778869|gb|AAF79868.1|AC000348_21	0.4084	14.3	1	2	0.09	(AC000348) T7N9.33 [Arabidopsis thaliana]	2	ISIIILLFI	0.4084	0.6834
427	0.4072	gi|8885572|dbj|BAA97502.1|	0.4072	5.7	1	1	0.06	(AB026632) myosin heavy chain-like [Arabidopsis thaliana]	2	KQAEQEAEESRK	0.4072	0.6037
427	0.4072	gi|8885572|dbj|BAA97502.1|	0.4072	5.7	1	1	0.06	(AB026632) myosin heavy chain-like [Arabidopsis thaliana]	2	VTEQLEATQASNSEMETELR	0.1771	0.1771
428	0.4053	B96515	0.4053	3	1	3	0.1	hypothetical protein F16N3.24 [imported] - Arabidopsis thaliana; )gi|5668812|gb|AAD46038.1|AC007519_23 (AC007519) Contains 3 PF|00076 RNA recognition motif domains. ESTs gb|R30092, gb|R30093, gb|AA394338, gb|N65719 and gb|AA597577 come from this gene. [Arabidopsis thaliana]; )gi|12744993|gb|AAK06876.1|AF344325_1 (AF344325) recognition motif domain-containing unknown protein [Arabidopsis thaliana]…	2	QPFNEFGEIVSVK	0.4053	0.6806
429	0.405	A85097	0.405	3.2	2	3	0.05	neutral invertase like protein [imported] - Arabidopsis thaliana; )gi|7267646|emb|CAB78074.1| (AL161515) neutral invertase like protein [Arabidopsis thaliana]	2	YQTWSIAGYLVAK	0.2413	0.2413
429	0.405	A85097	0.405	3.2	2	3	0.05	neutral invertase like protein [imported] - Arabidopsis thaliana; )gi|7267646|emb|CAB78074.1| (AL161515) neutral invertase like protein [Arabidopsis thaliana]	1	DFIER	0.2247	0.3913
430	0.4049	E86245	0.4049	0.8	1	1	0.05	hypothetical protein [imported] - Arabidopsis thaliana; )gi|5734734|gb|AAD49999.1|AC007259_12 (AC007259) Hypothetical protein [Arabidopsis thaliana]	2	VNLWSIGK	0.4049	0.6802
431	0.4045	D96669	0.4045	1.8	1	1	0.05	protein F1N19.17 [imported] - Arabidopsis thaliana; )gi|6633818|gb|AAF19677.1|AC009519_11 (AC009519) F1N19.17 [Arabidopsis thaliana]	2	MPAVFSVCYR	0.4045	0.6799
432	0.4031	B85085	0.4031	9.5	1	1	0.05	probable lipid transfer protein [imported] - Arabidopsis thaliana; )gi|7267494|emb|CAB77978.1| (AL161511) putative lipid transfer protein [Arabidopsis thaliana]	2	CAIPNAVPFDPK	0.4031	0.6786
433	0.403	gi|9758521|dbj|BAB09047.1|	0.403	1.9	1	5	0.15	(AB024025) acetyl-CoA:benzylalcohol acetyltranferase-like protein [Arabidopsis thaliana]	2	VASDVVPR	0.403	0.6785
434	0.4026	T01125	0.4026	1.1	1	1	0.05	hypothetical protein At2g23360 [imported] - Arabidopsis thaliana; )gi|3242728|gb|AAC23780.1| (AC003040) unknown protein [Arabidopsis thaliana]	2	NTDEVLEDIR	0.4026	0.6781
435	0.3993	gi|15450453|gb|AAK96520.1|	0.3993	5.6	1	3	0.11	(AY052327) AT5g66550/K1F13_22 [Arabidopsis thaliana]	2	SLTVLLMMQ	0.3993	0.6751
436	0.3988	B84920,gi|15215636|gb|AAK91363.1|	0.3988	3.8	1	1	0.05	hypothetical protein At2g47840 [imported] - Arabidopsis thaliana; )gi|3738296|gb|AAC63638.1| (AC005309) hypothetical protein [Arabidopsis thaliana],(AY050346) At2g47840/F17A22.23 [Arabidopsis thaliana]	2	FLFAQYPR	0.3988	0.6747
437	0.3981	T06020	0.3981	2.6	1	1	0.05	transcription factor homolog T28I19.10 - Arabidopsis thaliana; )gi|4490718|emb|CAB38921.1| (AL035709) bZIP transcription factor-like protein [Arabidopsis thaliana]; )gi|7270756|emb|CAB80438.1| (AL161592) bZIP transcription factor-like protein [Arabidopsis thaliana]	2	LFIQYSLR	0.3981	0.674
438	0.397	T49152	0.397	2.1	1	1	0.05	serine/threonine-specific protein kinase-like protein - Arabidopsis thaliana; )gi|7630064|emb|CAB88286.1| (AL353032) serine/threonine-specific protein kinase-like protein [Arabidopsis thaliana]	2	MEVELLSR	0.397	0.673
439	0.3963	gi|15718422|dbj|BAB68378.1|,gi|9758338|dbj|BAB08894.1|	0.3963	6	1	1	0.05	(AB071853) AtRab78 [Arabidopsis thaliana],(AB012243) Ras-related protein RAB7-like [Arabidopsis thaliana]	2	IILLGDSGVGK	0.3963	0.6724
440	0.3962	gi|8843775|dbj|BAA97323.1|	0.3962	0.9	1	1	0.05	(AB020754) NADH-dependent glutamate synthase [Arabidopsis thaliana]	2	GHADHVLIAGHDGGTGASR	0.3962	0.6723
441	0.396	T52318	0.396	13.6	1	1	0.05	chlorophyll a/b-binding protein type III [imported] - Arabidopsis thaliana; )gi|9759500|dbj|BAB10750.1| (AB010695) Lhcb3 chlorophyll a/b binding protein [Arabidopsis thaliana]; )gi|4741952|gb|AAD28773.1|AF134126_1 (AF134126) Lhcb3 protein [Arabidopsis thaliana]; )gi|5002210|gb|AAD37362.1|AF143691_1 (AF143691) type III chlorophyll a/b binding protein [Arabidopsis thaliana]; )gi|13926339|gb|AAK4963…	3	INGLDGVGEGNDLYPGGQYFDPLGLADDPVTFAELK	0.396	0.6721
442	0.3952	gi|5852939|gb|AAD54276.1|AF172097_1,T51517	0.3952	0.8	1	1	0.05	telomerase reverse transcriptase - Arabidopsis thaliana; )gi|5880683|gb|AAD54777.1|AF135454_1 (AF135454) telomerase reverse transcriptase [Arabidopsis thaliana]; )gi|9755737|emb|CAC01849.1| (AL391147) telomerase reverse transcriptase [Arabidopsis thaliana],(AF172097) telomerase reverse transcriptase catalytic subunit [Arabidopsis thaliana]	2	WTGLLINSR	0.3952	0.6714
443	0.3935	F85225	0.3935	1.8	1	1	0.05	hypothetical protein AT4g19900 [imported] - Arabidopsis thaliana; )gi|5738362|emb|CAB52870.1| (AL021637) putative protein [Arabidopsis thaliana]; )gi|7268785|emb|CAB78991.1| (AL161551) putative protein [Arabidopsis thaliana]	2	KMIDLGFKPNLINFTSLIDGLCK	0.3935	0.6698
444	0.3926	gi|15982915|gb|AAL09804.1|,H85013,T01733	0.3926	4.8	2	2	0.04	hypothetical protein AT4g01050 [imported] - Arabidopsis thaliana; )gi|7267602|emb|CAB80914.1| (AL161491) hypothetical protein [Arabidopsis thaliana],hypothetical protein A_IG002N01.31 - Arabidopsis thaliana; )gi|2191152|gb|AAB61039.1| (AF007269) A_IG002N01.31 gene product [Arabidopsis thaliana],(AY057565) AT4g01050/F2N1_31 [Arabidopsis thaliana]; )gi|16323194|gb|AAL15331.1| (AY057701) AT4g01050/F…	2	QVDEFLNTK	0.2401	0.2401
444	0.3926	gi|15982915|gb|AAL09804.1|,H85013,T01733	0.3926	4.8	2	2	0.04	hypothetical protein AT4g01050 [imported] - Arabidopsis thaliana; )gi|7267602|emb|CAB80914.1| (AL161491) hypothetical protein [Arabidopsis thaliana],hypothetical protein A_IG002N01.31 - Arabidopsis thaliana; )gi|2191152|gb|AAB61039.1| (AF007269) A_IG002N01.31 gene product [Arabidopsis thaliana],(AY057565) AT4g01050/F2N1_31 [Arabidopsis thaliana]; )gi|16323194|gb|AAL15331.1| (AY057701) AT4g01050/F…	2	LGTDDNAQLLDIR	0.2008	0.3577
445	0.3923	ORC2_ARATH	0.3923	1.7	1	2	0.06	(Q38899) ORIGIN RECOGNITION COMPLEX SUBUNIT 2.; )T02522 origin recognition complex chain orc2 homolog F13M22.6 - Arabidopsis thaliana; )gi|1113103|gb|AAC49131.1| (U40269) atOrc2p [Arabidopsis thaliana]; )gi|3236239|gb|AAC23627.1| (AC004684) origin recognition complex protein [Arabidopsis thaliana]; )gi|17979313|gb|AAL49882.1| (AY070386) putative origin recognition complex [Arabidopsis thaliana]	1	WVFELR	0.3923	0.6687
446	0.3921	E86305	0.3921	1	1	1	0.05	probable trehalose-6-phosphate synthase [imported] - Arabidopsis thaliana; )gi|9802765|gb|AAF99834.1|AC051629_1 (AC051629) Putative trehalose-6-phosphate synthase [Arabidopsis thaliana]	2	ILGEIVHR	0.3921	0.6685
447	0.3914	gi|11994784|dbj|BAB03174.1|	0.3914	1	1	7	0.18	(AP002057) gene_id:T19N8.6~unknown protein [Arabidopsis thaliana]	2	GDGVEGSNGGDVSMENLQGNK	0.3914	0.6678
448	0.391	gi|15983795|gb|AAL10494.1|	0.391	2.6	1	1	0.05	(AY056803) At1g32900/F9L11_8 [Arabidopsis thaliana]	2	DYCPLMWR	0.391	0.6675
449	0.389	AXI5_ARATH,gi|972913|gb|AAC49046.1|,S58492	0.389	7	1	3	0.11	(P33078) AUXIN-RESPONSIVE PROTEIN IAA5 (INDOLEACETIC ACID-I; )G86289 auxin-induced protein AUX2-27 [imported] - Arabidopsis thaliana; )gi|16199|emb|CAA37527.1| (X53436) Aux2-27 protein [Arabidopsis thaliana]; )gi|8072395|gb|AAF71983.1|AC013453_8 (AC013453) auxin-induced protein AUX2-27 [Arabidopsis thaliana],auxin-induced protein IAA5 - Arabidopsis thaliana,(U18407) IAA5 [Arabidopsis thaliana]	2	VSVDGAAFLRK	0.389	0.6656
450	0.389	ECA1_ARATH,ECA4_ARATH	0.389	0.9	1	1	0.05	(P92939) CALCIUM-TRANSPORTING ATPASE 1, ENDOPLASMIC RETICUL; )E86213 hypothetical protein [imported] - Arabidopsis thaliana; )gi|2078292|gb|AAC68819.1| (U96455) ER-type Ca2+-pumping ATPase; ECA1p [Arabidopsis thaliana]; )gi|7106179|gb|AAF36087.1| (AF116533) endoplasmic reticulum-type calcium-transporting ATPase 1 [Arabidopsis thaliana],(Q9XES1) CALCIUM-TRANSPORTING ATPASE 4, ENDOPLASMIC RETICUL; …	2	VVALISSTLR	0.389	0.6656
451	0.388	gi|13374862|emb|CAC34496.1|	0.388	2.4	1	6	0.15	(AL589883) ubiquitin-specific protease-like protein [Arabidopsis thaliana]	2	EDGSTQQTNGITNGMNGGTVFR	0.388	0.6647
452	0.3868	B96690	0.3868	1.5	1	2	0.08	probable protein kinase F28G11.10 [imported] - Arabidopsis thaliana; )gi|12322261|gb|AAG51156.1|AC074025_6 (AC074025) protein kinase, putative [Arabidopsis thaliana]	1	EILSILK	0.3868	0.6635
453	0.3836	B86258	0.3836	3	1	1	0.04	protein F5O11.6 [imported] - Arabidopsis thaliana; )gi|8778622|gb|AAF79630.1|AC025416_4 (AC025416) F5O11.6 [Arabidopsis thaliana]	2	AWPEPLLQAFFGASK	0.3836	0.6605
454	0.3802	T04496	0.3802	3.2	1	1	0.04	hypothetical protein F8F16.110 - Arabidopsis thaliana; )gi|2827524|emb|CAA16532.1| (AL021633) predicted protein [Arabidopsis thaliana]; )gi|7270031|emb|CAB79847.1| (AL161578) predicted protein [Arabidopsis thaliana]	2	DYLFLLEK	0.3802	0.6573
455	0.3766	gi|9759307|dbj|BAB09813.1|	0.3766	4.3	1	1	0.04	(AP002032) emb|CAB67623.1~gene_id:MPH15.15~similar to unknown protein [Arabidopsis thaliana]	2	NNILFGSFR	0.3766	0.6538
456	0.3757	E96705	0.3757	2.4	1	1	0.04	hypothetical protein T22E19.16 [imported] - Arabidopsis thaliana; )gi|12325328|gb|AAG52609.1|AC016447_18 (AC016447) hypothetical protein; 77882-74563 [Arabidopsis thaliana]	2	FLPNPTMNLLDTDIDK	0.3757	0.6529
457	0.3754	C86343	0.3754	2.1	1	1	0.04	hypothetical protein AAF80658.1 [imported] - Arabidopsis thaliana	2	GEFTVNVIHLEFTVTPLVF	0.3754	0.6526
458	0.375	F85092,gi|13430732|gb|AAK25988.1|AF360278_1	0.375	1.9	1	1	0.04	MLH1 protein [imported] - Arabidopsis thaliana; )T51620 DNA mismatch repair protein MLH1 [imported] - Arabidopsis thaliana (fragment); )gi|3893081|emb|CAA10163.1| (AJ012747) MLH1 protein [Arabidopsis thaliana]; )gi|7267557|emb|CAB78038.1| (AL161514) MLH1 protein [Arabidopsis thaliana],(AF360278) putative MLH1 protein [Arabidopsis thaliana]	2	ASKPFVYMSINLPR	0.375	0.6523
459	0.3701	T51793	0.3701	0.7	1	1	0.04	hypothetical protein T5K6_30 - Arabidopsis thaliana; )gi|9795156|emb|CAC03452.1| (AL391222) putative protein [Arabidopsis thaliana]	2	AEINTLIK	0.3701	0.6476
460	0.3694	D84740,T01105	0.3694	2	1	2	0.07	hypothetical protein At2g33020 [imported] - Arabidopsis thaliana; )gi|2924789|gb|AAC04918.1| (AC002334) putative leucine-rich repeat disease resistance protein [Arabidopsis thaliana],disease resistance protein homolog T21L14.4 - Arabidopsis thaliana	2	HLQNLIHIDITSNQIK	0.3694	0.6469
461	0.3693	gi|14475947|gb|AAK62794.1|AC027036_15,gi|18265372|dbj|BAB84014.1|,T52439	0.3693	3.7	1	3	0.09	PRM1 homolog [imported] - Arabidopsis thaliana (fragment); )gi|6520171|dbj|BAA87942.1| (AB028202) PRM1 homolog [Arabidopsis thaliana],(AC027036) viral resistance protein, putative, 5' partial [Arabidopsis thaliana],(AB078516) disease resistance protein [Arabidopsis thaliana]; )gi|14475935|gb|AAK62782.1|AC027036_3 (AC027036) resistance protein RPP13, putative [Arabidopsis thaliana]	2	KETSLETLAASIGGLK	0.3693	0.6468
462	0.369	T06703	0.369	1.4	1	3	0.06	hypothetical protein T29H11.90 - Arabidopsis thaliana; )gi|4678349|emb|CAB41159.1| (AL049659) putative protein [Arabidopsis thaliana]; )gi|18377841|gb|AAL67107.1| (AY074567) AT3g48390/T29H11_90 [Arabidopsis thaliana]	2	LITLAMDRK	0.374	0.6513
463	0.3664	A84633	0.3664	3.6	1	3	0.07	hypothetical protein At2g24140 [imported] - Arabidopsis thaliana; )gi|4115374|gb|AAD03375.1| (AC005967) hypothetical protein [Arabidopsis thaliana]	2	EATATSASEAMSVILR	0.3664	0.6439
464	0.3626	T02367	0.3626	0.5	1	1	0.04	hypothetical protein T8F5.22 - Arabidopsis thaliana; )gi|3335349|gb|AAC27151.1|AAC27151 (AC004512) Similar to gb|U46691 putative chromatin structure regulator (SUPT6H) from Homo sapiens. ESTs gb|T42908, gb|AA586170 and gb|AA395125 come from this gene. [Arabidopsis thaliana]	2	LVDELEDAK	0.3626	0.6402
465	0.3565	gi|6691195|gb|AAF24533.1|AC007534_14	0.3565	2.1	1	1	0.02	(AC007534) F7F22.11 [Arabidopsis thaliana]	3	QANHGACIIHLCR	0.36	0.6376
466	0.3558	gi|9758919|dbj|BAB09456.1|	0.3558	5.6	1	1	0.04	(AB012248) adenylate kinase [Arabidopsis thaliana]	2	VLNFAIDDSVLEER	0.3558	0.6333
467	0.3544	D86371	0.3544	4.3	1	1	0.04	hypothetical protein AAC98028.1 [imported] - Arabidopsis thaliana; )gi|4056455|gb|AAC98028.1| (AC005990) Similar to gb|L19255 carbonic anhydrase from Nicotiana tabacum and a member of the prokaryotic-type carbonic anhydrase family PF|00484. EST gb|Z235745 comes from this gene. [Arabidopsis thaliana]	2	NIANMVPPYDK	0.3544	0.6319
468	0.354	C84721	0.354	1.8	1	3	0.08	hypothetical protein At2g31480 [imported] - Arabidopsis thaliana; )gi|4589953|gb|AAD26471.1|AC007169_3 (AC007169) hypothetical protein [Arabidopsis thaliana]	2	VVTTEIPPAR	0.354	0.6315
469	0.354	gi|14335134|gb|AAK59847.1|	0.354	8.4	1	2	0.08	(AY037246) At1g69680/T6C23_12 [Arabidopsis thaliana]; )gi|18655341|gb|AAL76126.1| (AY077648) At1g69680/T6C23_12 [Arabidopsis thaliana]	2	NISAVATTAIGEMAISK	0.354	0.6315
470	0.3526	gi|10177412|dbj|BAB10543.1|	0.3526	2.1	1	1	0.04	(AB019226) gb|AAC79136.1~gene_id:K24M7.21~similar to unknown protein [Arabidopsis thaliana]	2	LFYVVFK	0.3526	0.6301
471	0.3523	F96795	0.3523	0.8	1	1	0.04	hypothetical protein F28O16.9 [imported] - Arabidopsis thaliana; )gi|6143889|gb|AAF04435.1|AC010718_4 (AC010718) putative translation initiation factor IF-2; 35582-30916 [Arabidopsis thaliana]	2	EEEAQPVVKK	0.3573	0.6348
472	0.3519	gi|15983763|gb|AAL10478.1|,T49283,T52456	0.3519	1.8	1	1	0.04	AtClpC - Arabidopsis thaliana; )gi|7576225|emb|CAB87915.1| (AL132963) AtClpC [Arabidopsis thaliana],endopeptidase Clp ATP-binding chain C [imported] - Arabidopsis thaliana; )gi|5360574|dbj|BAA82062.1| (AB022324) AtClpC [Arabidopsis thaliana],(AY056787) AT3g48870/T21J18_140 [Arabidopsis thaliana]	2	VIMLSQEEAR	0.3519	0.6294
473	0.3483	gi|11994553|dbj|BAB02740.1|	0.3483	0.7	1	1	0.04	(AB022216) kinesin-related centromere protein-like [Arabidopsis thaliana]	2	QESPQTLVWLGHPEAR	0.3483	0.6256
474	0.3472	gi|6642636|gb|AAF20217.1|AC012395_4	0.3472	0.8	1	1	0.04	(AC012395) hypothetical protein [Arabidopsis thaliana]	2	FFMWVCK	0.3472	0.6245
475	0.3456	T47930	0.3456	1.1	1	1	0.04	hypothetical protein T20K12.280 - Arabidopsis thaliana; )gi|6850905|emb|CAB71068.1| (AL137898) putative protein [Arabidopsis thaliana]	2	FDEVDSPK	0.3456	0.6228
476	0.3454	F86391,gi|12963453|gb|AAK11271.1|AF335544_1	0.3454	3.7	1	1	0.04	hypothetical protein AAF98570.1 [imported] - Arabidopsis thaliana,(AF335544) 14-3-3 protein GF14iota [Arabidopsis thaliana]	2	VNSELTVEER	0.3454	0.6226
477	0.3451	T47300	0.3451	1.1	1	1	0.04	hypothetical protein T14K23.130 - Arabidopsis thaliana; )gi|7573348|emb|CAB87734.1| (AL132909) putative protein [Arabidopsis thaliana]	2	TYNGVVYPTYK	0.3451	0.6223
478	0.3446	F96519	0.3446	5.4	1	4	0.11	hypothetical protein T6B12.5 [imported] - Arabidopsis thaliana; )gi|12323628|gb|AAG51784.1|AC079679_4 (AC079679) hypothetical protein; 20887-22372 [Arabidopsis thaliana]	2	LLDGCPALEELFIR	0.3446	0.6218
478	0.3446	F96519	0.3446	5.4	1	4	0.11	hypothetical protein T6B12.5 [imported] - Arabidopsis thaliana; )gi|12323628|gb|AAG51784.1|AC079679_4 (AC079679) hypothetical protein; 20887-22372 [Arabidopsis thaliana]	2	CGDACACIPK	0.0798	0.0798
479	0.3417	gi|9279716|dbj|BAB01273.1|	0.3417	0.6	1	1	0.04	(AB023046) ABC transporter [Arabidopsis thaliana]; )gi|2062169|gb|AAB63643.1| (AC001645) ABC transporter (PDR5-like) isolog [Arabidopsis thaliana]	2	YDLLSELVR	0.3417	0.6188
480	0.3412	D71409,G85160	0.3412	1.8	1	1	0.04	probable endopeptidase Clp ATP-binding chain - Arabidopsis thaliana,heat shock protein like [imported] - Arabidopsis thaliana; )gi|7268173|emb|CAB78509.1| (AL161539) heat shock protein like [Arabidopsis thaliana]; )gi|5302773|emb|CAB46061.1| (Z97336) heat shock protein like [Arabidopsis thaliana]	2	DDLMIALQEAER	0.3412	0.6182
481	0.3411	T05505	0.3411	1.4	1	1	0.04	hypothetical protein T19K4.250 - Arabidopsis thaliana; )gi|3036816|emb|CAA18506.1| (AL022373) myosin-like protein [Arabidopsis thaliana]; )gi|7270564|emb|CAB81521.1| (AL161588) myosin-like protein [Arabidopsis thaliana]	2	LVGSDPDGANSASK	0.3411	0.6181
482	0.3382	gi|11994582|dbj|BAB02637.1|,gi|14334600|gb|AAK59478.1|	0.3382	3.2	1	2	0.07	(AP002056) peroxidase [Arabidopsis thaliana],(AY034973) putative peroxidase [Arabidopsis thaliana]	2	LSLFGIQTGR	0.3382	0.6151
483	0.338	gi|9758952|dbj|BAB09339.1|,RK24_ARATH	0.338	5.1	1	1	0.04	(P92959) 50S RIBOSOMAL PROTEIN L24, CHLOROPLAST PRECURSOR.; )gi|1694974|emb|CAA70851.1| (Y09635) plastid ribosomal protein [Arabidopsis thaliana],(AB016879) 50S ribosomal protein L24, chloroplast precursor [Arabidopsis thaliana]	2	TGELIDTIEK	0.338	0.6149
484	0.3373	gi|4206789|gb|AAD11809.1|,gi|9927973|emb|CAC04898.1|	0.3373	3.6	1	1	0.04	(AF112864) syntaxin-related protein At-SYR1 [Arabidopsis thaliana]; )gi|6671938|gb|AAF23198.1|AC016795_11 (AC016795) putative syntaxin [Arabidopsis thaliana],(AX004522) unnamed protein product [Arabidopsis thaliana]	2	VLDTINEIQER	0.3373	0.6141
485	0.3325	C86207	0.3325	2.7	1	1	0.04	hypothetical protein [imported] - Arabidopsis thaliana; )gi|8954025|gb|AAF82199.1|AC067971_7 (AC067971) Contains similarity to a ribosomal protein S18 - Chlamydomonas reinhardtii chloroplast (fragment) from Chlamydomonas reinhardtii gb|Y16473. It contains a ribosomal protein S18 domain PF|01084. EST gb|AI997380 comes from this gene. [Arabidopsis thaliana]; )gi|12083224|gb|AAG48771.1|AF332408_1 (A…	2	DFNGYNR	0.3325	0.609
486	0.3322	gi|9758596|dbj|BAB09229.1|	0.3322	14.1	1	2	0.07	(AB009050) gb|AAF04428.1~gene_id:MDF20.6~similar to unknown protein [Arabidopsis thaliana]	2	RVFAIESFLWPDQL	0.3322	0.6087
487	0.3318	T46028	0.3318	5.1	1	1	0.04	hypothetical protein T10K17.270 - Arabidopsis thaliana; )gi|6729549|emb|CAB67634.1| (AL132977) putative protein [Arabidopsis thaliana]	2	MNHVQLIWLYSIMLSATAIK	0.3318	0.6083
488	0.3277	C84668	0.3277	1.9	1	1	0.04	probable receptor-like protein kinase [imported] - Arabidopsis thaliana; )gi|3885336|gb|AAC77864.1| (AC005623) putative receptor-like protein kinase [Arabidopsis thaliana]	2	MFTVSANNLSGNVPENLRR	0.3277	0.6038
489	0.3232	gi|8885593|dbj|BAA97523.1|	0.3232	11.8	1	1	0.04	(AB026634) 1,4-benzoquinone reductase-like; Trp repressor binding protein-like [Arabidopsis thaliana]	2	SESPIITPNELAEADGFVFGFPTR	0.3232	0.5989
490	0.323	gi|9759157|dbj|BAB09713.1|	0.323	1.8	1	1	0.04	(AB010072) gene_id:MEE6.18~unknown protein [Arabidopsis thaliana]	2	SLDAGDDGERR	0.323	0.5987
491	0.3223	E84484	0.3223	1.6	1	2	0.05	Mutator-like transposase [imported] - Arabidopsis thaliana; )gi|4309756|gb|AAD15525.1| (AC006217) Mutator-like transposase [Arabidopsis thaliana]	2	LAEYMELIK	0.3223	0.5979
492	0.3196	T13002	0.3196	17.2	1	1	0.04	ribosomal protein L13, cytosolic - Arabidopsis thaliana; )gi|5541719|emb|CAB51060.1| (AL096856) ribosomal protein L13 homolog [Arabidopsis thaliana]	2	ASEAENEEKK	0.3196	0.5949
493	0.3189	gi|8809666|dbj|BAA97217.1|	0.3189	1.6	1	1	0.04	(AB022221) bHLH transcription factor [Arabidopsis thaliana]; )gi|18026976|gb|AAL55721.1|AF252636_1 (AF252636) putative transcription factor bHLH28 [Arabidopsis thaliana]	2	AENVELEK	0.3189	0.5941
494	0.3187	G86320,gi|17979007|gb|AAL47463.1|	0.3187	2.1	1	1	0.04	hypothetical protein AAF27109.1 [imported] - Arabidopsis thaliana; )gi|6730714|gb|AAF27109.1|AC011809_18 (AC011809) Unknown protein [Arabidopsis thaliana],(AY069914) At1g18700/F6A14_19 [Arabidopsis thaliana]	2	VILFSQTGER	0.3187	0.5939
495	0.3171	gi|6041797|gb|AAF02117.1|AC009755_10	0.3171	3	1	1	0.04	(AC009755) unknown protein [Arabidopsis thaliana]; )gi|6513915|gb|AAF14819.1|AC011664_1 (AC011664) unknown protein [Arabidopsis thaliana]	2	LGSIITTIESNK	0.3171	0.5921
496	0.3143	gi|11994405|dbj|BAB02407.1|,gi|12321948|gb|AAG51005.1|AC069474_4	0.3143	1.5	1	1	0.04	(AB024033) contains similarity to poly(A)-binding protein~gene_id:MMF12.8 [Arabidopsis thaliana],(AC069474) unknown protein; 13339-10119 [Arabidopsis thaliana]	2	MGSADLVDDR	0.3143	0.589
497	0.3133	gi|7021284|gb|AAF35280.1|AF145451_1,gi|7549628|gb|AAF63813.1|,T52136	0.3133	1.9	1	1	0.04	dihydrolipoamide S-acetyltransferase (EC 2.3.1.12) chain E2 [imported] - Arabidopsis thaliana; )gi|3138972|gb|AAC16694.1| (AF038505) dihydrolipoylacyltransferase subunit of the branched-chain alpha-keto acid dehydrogenase complex [Arabidopsis thaliana],(AF145451) branched chain alpha-keto acid dehydrogenase E2 subunit [Arabidopsis thaliana],(AC023912) branched chain alpha-keto acid dehydrogenase …	2	PELLMLQMR	0.3133	0.5879
498	0.3111	gi|13899067|gb|AAK48955.1|AF370528_1,T52041,T52453	0.3111	2.3	1	1	0.04	probable ATP-dependent clp proteinase (EC 3.4.21.-) [imported] - Arabidopsis thaliana (fragment); )gi|3599968|gb|AAC35489.1| (AF032123) clp protease [Arabidopsis thaliana],ATP-dependent Clp proteinase (EC 3.4.21.-) catalytic chain P 3 [imported] - Arabidopsis thaliana; )gi|5360591|dbj|BAA82067.1| (AB022328) nClpP3 [Arabidopsis thaliana]; )gi|12322291|gb|AAG51173.1|AC079285_6 (AC079285) ATP-depend…	2	YCMPNSK	0.3111	0.5854
499	0.3075	gi|9293936|dbj|BAB01839.1|	0.3075	1.5	1	1	0.04	(AB028611) phosphate permease-like protein [Arabidopsis thaliana]; )gi|1495255|emb|CAA66116.1| (X97484) orf01 [Arabidopsis thaliana]; )gi|1402876|emb|CAA66826.1| (X98130) putative phosphate permease [Arabidopsis thaliana]; )gi|11136951|emb|CAC15560.1| (AJ302645) phosphate transporter Pht2;1 [Arabidopsis thaliana]	2	SLGQGLALK	0.3075	0.5813
500	0.3042	T47961	0.3042	0.5	1	1	0.04	hypothetical protein F15G16.80 - Arabidopsis thaliana; )gi|6850860|emb|CAB71099.1| (AL132959) putative protein [Arabidopsis thaliana]	2	FLEFFSK	0.3042	0.5775
501	0.302	gi|10176772|dbj|BAB09886.1|	0.302	1.9	1	1	0.04	(AB013392) SYNC1 protein [Arabidopsis thaliana]; )gi|5670315|gb|AAD46681.1|AF170909_1 (AF170909) SYNC1 protein [Arabidopsis thaliana]	2	EAITAAVAELK	0.302	0.5749
502	0.2978	gi|10177991|dbj|BAB11364.1|	0.2978	0.7	1	1	0.04	(AB017068) helicase [Arabidopsis thaliana]	2	ILLNVQPGPR	0.2978	0.5701
503	0.296	F86270	0.296	2.3	1	1	0.04	hypothetical protein AAF81299.1 [imported] - Arabidopsis thaliana; )gi|16648785|gb|AAL25583.1| (AY058169) At1g13730/F21F23_12 [Arabidopsis thaliana]	2	TQEDNVVNDK	0.296	0.5679
504	0.2949	gi|9759475|dbj|BAB10480.1|,T03302	0.2949	0.8	1	1	0.04	pitrilysin (EC 3.4.24.55) precursor - Arabidopsis thaliana; )gi|2827039|gb|AAC39482.1| (AF008444) chloroplast processing enzyme [Arabidopsis thaliana],(AB016888) pitrilysin [Arabidopsis thaliana]	2	LPVAHDGLLK	0.2949	0.5667
505	0.2949	gi|6223649|gb|AAF05863.1|AC011698_14,gi|9279601|dbj|BAB01059.1|,T47704,T47720	0.2949	3.7	1	2	0.07	pyruvate kinase-like protein - Arabidopsis thaliana; )gi|7263553|emb|CAB81590.1| (AL161667) pyruvate kinase-like protein [Arabidopsis thaliana],pyruvate kinase-like protein - Arabidopsis thaliana; )gi|7263569|emb|CAB81606.1| (AL161667) pyruvate kinase-like protein [Arabidopsis thaliana],(AC011698) putative pyruvate kinase [Arabidopsis thaliana],(AB023041) pyruvate kinase [Arabidopsis thaliana]	2	KNVNLPGIVVDLPTLTEK	0.2949	0.5666
506	0.2939	gi|9293868|dbj|BAB01771.1|	0.2939	2	1	2	0.07	(AB022215) gb|AAF00644.1~gene_id:MCB17.6~similar to unknown protein [Arabidopsis thaliana]	2	CSDMVFR	0.2939	0.5654
507	0.2919	B96561	0.2919	3.1	1	1	0.04	hypothetical protein F5F19.18 [imported] - Arabidopsis thaliana	2	GYTLEPFEINHSDK	0.2919	0.5631
508	0.2909	D96811,gi|15081703|gb|AAK82506.1|	0.2909	3.8	1	1	0.04	hypothetical protein T11I11.14 [imported] - Arabidopsis thaliana; )gi|12324254|gb|AAG52101.1|AC012680_12 (AC012680) putative protein phosphatase 2C; 55455-56414 [Arabidopsis thaliana],(AY048244) At1g78200/T11I11_14 [Arabidopsis thaliana]	2	DGEFLVDPR	0.2909	0.5619
509	0.2904	T48529	0.2904	0.7	1	1	0.04	hypothetical protein T22P22.90 - Arabidopsis thaliana; )gi|7573384|emb|CAB87688.1| (AL163814) putative protein [Arabidopsis thaliana]	2	IYVGPGSILR	0.2904	0.5613
510	0.2901	gi|9757789|dbj|BAB08287.1|	0.2901	2.1	1	1	0.04	(AB007650) gb|AAF19552.1~gene_id:MUA22.8~similar to unknown protein [Arabidopsis thaliana]	2	EHLEHTGAHVVLLK	0.2901	0.5609
511	0.2882	NU5C_ARATH,T12387,T12393	0.2882	3.5	1	1	0.04	(P56752) NADH-PLASTOQUINONE OXIDOREDUCTASE CHAIN 5, CHLOROP; )gi|5881743|dbj|BAA84434.1| (AP000423) NADH dehydrogenase ND5 [Arabidopsis thaliana],NADH dehydrogenase (ubiquinone) (EC 1.6.5.3) chain 5 - Arabidopsis arenosa chloroplast (fragment); )gi|3366908|gb|AAC68588.1| (AF064649) NADH dehydrogenase subunit F [Arabidopsis arenosa],NADH dehydrogenase (ubiquinone) (EC 1.6.5.3) chain 5 - Arabidopsi…	2	TSLIESIRR	0.2882	0.5587
512	0.2882	T48577	0.2882	1.9	1	1	0.04	hypothetical protein T31B5.120 - Arabidopsis thaliana; )gi|7529285|emb|CAB86637.1| (AL163491) putative protein [Arabidopsis thaliana]	2	SAIHFDPGLTVSDK	0.2882	0.5586
513	0.2861	T47786	0.2861	1.7	1	1	0.04	hypothetical protein F17J16.90 - Arabidopsis thaliana; )gi|7529747|emb|CAB86932.1| (AL163527) putative protein [Arabidopsis thaliana]	2	LGNFNGAER	0.2861	0.5561
514	0.2828	C84561	0.2828	1.6	1	1	0.04	hypothetical protein At2g18180 [imported] - Arabidopsis thaliana; )gi|4874285|gb|AAD31348.1|AC007212_4 (AC007212) putative phosphatidylinositol/phophatidylcholine transfer protein [Arabidopsis thaliana]	2	KALDDSLTR	0.2828	0.5521
515	0.2797	gi|11072026|gb|AAG28905.1|AC008113_21	0.2797	1.1	1	2	0.07	(AC008113) F12A21.16 [Arabidopsis thaliana]	2	AFAVFDSGSGK	0.2797	0.5484
516	0.2791	A96549,gi|12320786|gb|AAG50541.1|AC079828_12	0.2791	3.6	1	1	0.04	hypothetical protein F11M15.1 [imported] - Arabidopsis thaliana; )gi|4836926|gb|AAD30628.1|AC006085_1 (AC006085) Hypothetical protein [Arabidopsis thaliana],(AC079828) hypothetical protein [Arabidopsis thaliana]	2	DHWAMNLIK	0.2791	0.5477
517	0.2774	gi|7638155|gb|AAF65405.1|AF238326_1	0.2774	5.2	1	1	0.04	(AF238326) putative TATA binding protein associated factor 24kDa subunit [Arabidopsis thaliana]; )gi|13877757|gb|AAK43956.1|AF370141_1 (AF370141) unknown protein [Arabidopsis thaliana]; )gi|15293301|gb|AAK93761.1| (AY051084) unknown protein [Arabidopsis thaliana]	2	KLLIGVTGSQK	0.2774	0.5456
518	0.276	T47943	0.276	3.3	1	1	0.04	1-aminocyclopropane-1-carboxylate synthase (EC 4.4.1.14) ACS1 - Arabidopsis thaliana; )gi|1254990|gb|AAA96006.1| (U26542) 1-aminocyclopropane-1-carboxylate synthase-like protein [Arabidopsis thaliana]; )gi|1254992|gb|AAB60312.1| (U26543) 1-aminocyclopropane-1-carboxylate synthase-like protein [Arabidopsis thaliana]; )gi|6850842|emb|CAB71081.1| (AL132962) 1-aminocyclopropane-1-carboxylate synthase…	2	VGVVYSYNDVVVSCAR	0.276	0.5438
519	0.2757	gi|10176992|dbj|BAB10224.1|	0.2757	1.7	1	1	0.04	(AB010077) contains similarity to AAA-type ATPase~gene_id:MYH19.20 [Arabidopsis thaliana]	2	VVDNDGNR	0.2757	0.5434
520	0.2749	gi|15146264|gb|AAK83615.1|,T00627	0.2749	1.8	1	1	0.04	hypothetical protein T27I1.10 - Arabidopsis thaliana; )gi|3540188|gb|AAC34338.1|AAC34338 (AC004122) Hypothetical protein [Arabidopsis thaliana],(AY049273) At1g10080/T27I1_10 [Arabidopsis thaliana]	2	MEEIHNNLK	0.2749	0.5425
521	0.2721	C86404,gi|12320894|gb|AAG50585.1|AC079280_16,gi|15451224|gb|AAK96883.1|	0.2721	3.1	1	1	0.04	probable protein ATP-dependent RNA helicase [imported] - Arabidopsis thaliana; )gi|12323006|gb|AAG51496.1|AC069471_27 (AC069471) ATP-dependent RNA helicase, putative [Arabidopsis thaliana],(AC079280) RNA helicase, putative, 5' partial [Arabidopsis thaliana],(AY054692) ATP-dependent RNA helicase, putative [Arabidopsis thaliana]	2	NVCAVDMAWVAPIKR	0.2721	0.539
522	0.2721	gi|8953750|dbj|BAA98069.1|	0.2721	3.5	1	1	0.04	(AP000368) dimethylaniline monooxygenase-like [Arabidopsis thaliana]	2	SNVPSWLQENDLFSK	0.2721	0.539
523	0.2714	T48582,T48584	0.2714	1.6	1	1	0.04	auxin-regulated protein GH3 homolog T31B5.170 - Arabidopsis thaliana; )gi|7529290|emb|CAB86642.1| (AL163491) auxin-responsive-like protein [Arabidopsis thaliana],auxin-regulated protein GH3 homolog T22N19.20 - Arabidopsis thaliana; )gi|7543904|emb|CAB87144.1| (AL163572) auxin reponsive-like protein [Arabidopsis thaliana]	2	GFLNGQVDK	0.2714	0.5381
524	0.2708	F84532	0.2708	4.7	1	1	0.04	hypothetical protein At2g15730 [imported] - Arabidopsis thaliana; )gi|4335739|gb|AAD17417.1| (AC006248) hypothetical protein [Arabidopsis thaliana]	2	MGDEHSLIPK	0.2708	0.5373
525	0.2693	T45563	0.2693	1.3	1	1	0.04	hypothetical protein F11C1.10 - Arabidopsis thaliana; )gi|6522938|emb|CAB62125.1| (AL132978) putative protein [Arabidopsis thaliana]; )gi|6523028|emb|CAB62296.1| (AL132976) putative protein [Arabidopsis thaliana]	2	FWDIEFK	0.2743	0.5417
526	0.2679	T51357	0.2679	6.6	1	1	0.04	calcineurin B-like protein 2 [imported] - Arabidopsis thaliana; )gi|9758619|dbj|BAB09281.1| (AB011476) calcineurin B-like protein 2 [Arabidopsis thaliana]; )gi|3309084|gb|AAC26009.1| (AF076252) calcineurin B-like protein 2 [Arabidopsis thaliana]; )gi|15450407|gb|AAK96497.1| (AY052304) AT5g55990/MDA7_3 [Arabidopsis thaliana]	2	QMVVATLAESGMNLK	0.2679	0.5336
527	0.2674	gi|6598586|gb|AAF18641.1|AC006228_12	0.2674	2.1	1	2	0.04	(AC006228) F5J5.16 [Arabidopsis thaliana]	2	DTGSLGSHMATSVATGLQGTR	0.2674	0.533
528	0.2672	C85028,gi|15293059|gb|AAK93640.1|,T01428	0.2672	3.6	1	1	0.04	hypothetical protein AT4g02210 [imported] - Arabidopsis thaliana; )gi|3912927|gb|AAC78711.1| (AF001308) hypothetical protein [Arabidopsis thaliana]; )gi|7268981|emb|CAB80714.1| (AL161494) hypothetical protein identical to T10M13.21 [Arabidopsis thaliana],hypothetical protein T2H3.2 - Arabidopsis thaliana; )gi|3377799|gb|AAC28172.1| (AF075597) T2H3.2 gene product [Arabidopsis thaliana],(AY050963) …	2	RDQLANTDTSPINPK	0.2672	0.5328
529	0.265	T48419	0.265	4.6	1	1	0.04	hypothetical protein F8F6.130 - Arabidopsis thaliana; )gi|7406402|emb|CAB85512.1| (AL162873) hypothetical protein [Arabidopsis thaliana]	2	RSLDTNLR	0.265	0.5299
530	0.2612	gi|17529090|gb|AAL38755.1|,T06735	0.2612	2.4	1	1	0.04	hypothetical protein F28P10.170 - Arabidopsis thaliana; )gi|4678308|emb|CAB41099.1| (AL049655) putative protein [Arabidopsis thaliana],(AY065279) unknown protein [Arabidopsis thaliana]	2	RLSQELQLTTIDELK	0.2612	0.5251
531	0.261	gi|11994443|dbj|BAB02445.1|	0.261	0.9	1	1	0.04	(AB024038) gb|AAC78273.1~gene_id:MTC11.15~strong similarity to unknown protein [Arabidopsis thaliana]	2	KLISLISR	0.261	0.5248
532	0.2602	gi|14517446|gb|AAK62613.1|,gi|9757784|dbj|BAB08282.1|	0.2602	6.7	1	1	0.04	(AY039558) AT5g14030/MUA22_2 [Arabidopsis thaliana],(AB007650) gene_id:MUA22.2~similar to unknown protein~sp|P23438 [Arabidopsis thaliana]	2	GVFYGAPAVVTFR	0.2602	0.5238
533	0.26	H84807	0.26	3.8	1	1	0.04	probable phospholipid cytidylyltransferase [imported] - Arabidopsis thaliana; )gi|3786005|gb|AAC67351.1| (AC005499) putative phospholipid cytidylyltransferase [Arabidopsis thaliana]	2	GELPLGLGLGLSCPWR	0.26	0.5235
534	0.2591	E86306	0.2591	2.2	1	1	0.04	Similar to tuftelin-interacting protein [imported] - Arabidopsis thaliana; )gi|5734758|gb|AAD50023.1|AC007651_18 (AC007651) Similar to tuftelin-interacting protein [Arabidopsis thaliana]	2	LQLALQEFQVNPANQNLER	0.2591	0.5224
535	0.2586	T45580	0.2586	2	1	1	0.04	hypothetical protein F11C1.180 - Arabidopsis thaliana; )gi|6523045|emb|CAB62313.1| (AL132976) putative protein [Arabidopsis thaliana]	2	WVDDYVNR	0.2586	0.5217
536	0.2584	T02702	0.2584	1.2	1	1	0.04	hypothetical protein At2g03240 [imported] - Arabidopsis thaliana; )gi|3548806|gb|AAC34478.1| (AC005313) unknown protein [Arabidopsis thaliana]	2	PPPIEVLDR	0.2584	0.5214
537	0.258	B86462,gi|9665105|gb|AAF97296.1|AC010164_18	0.258	4.9	1	2	0.06	hypothetical protein AAF32438.1 [imported] - Arabidopsis thaliana; )gi|12324502|gb|AAG52207.1|AC022288_6 (AC022288) hypothetical protein; 65513-66156 [Arabidopsis thaliana],(AC010164) Hypothetical protein [Arabidopsis thaliana]	2	SNMVQITTK	0.258	0.5209
538	0.2575	CYSL_ARATH,S48695	0.2575	3.8	1	1	0.04	(P47999) CYSTEINE SYNTHASE, CHLOROPLAST PRECURSOR (EC 4.2.9; )A84870 cysteine synthase (cpACS1) [imported] - Arabidopsis thaliana; )gi|6983576|emb|CAA56594.2| (X80377) O-acetylserine (thiol) lyase [Arabidopsis thaliana]; )gi|6899950|emb|CAB71292.1| (AJ271728) O-acetylserine (thiol) lyase B [Arabidopsis thaliana]; )gi|2281095|gb|AAB64031.1| (AC002333) cysteine synthase (cpACS1) [Arabidopsis thalia…	2	IHYETTGPEIWEDTR	0.2575	0.5202
539	0.257	T01139	0.257	1.1	1	1	0.02	Mutator-like transposase At2g23500 [imported] - Arabidopsis thaliana; )gi|3242713|gb|AAC23765.1| (AC003040) Mutator-like transposase [Arabidopsis thaliana]	2	ISGWFNEHR	0.2619	0.526
540	0.255	gi|10177351|dbj|BAB10694.1|	0.255	2.1	1	1	0.04	(AB015468) gb|AAF20218.1~gene_id:K15N18.8~similar to unknown protein [Arabidopsis thaliana]	2	INGFAVSGEK	0.255	0.517
541	0.2547	E96788,G86335,gi|15982826|gb|AAL09760.1|,PS31_ARATH,PS32_ARATH	0.2547	2.4	1	1	0.04	protein T4O12.21 [imported] - Arabidopsis thaliana; )gi|8778815|gb|AAF26768.2|AC007396_17 (AC007396) T4O12.21 [Arabidopsis thaliana],hypothetical protein AAF79894.1 [imported] - Arabidopsis thaliana; )gi|8778979|gb|AAF79894.1|AC022472_3 (AC022472) Contains similarity to 26s proteasome regulatory subunit S3 from Nicotiana tabacum gi|3914467 and contains a PCI PF|01399 domain. ESTs gb|AV527569, gb|…	2	LLLGEIPER	0.2547	0.5166
542	0.2528	F86178	0.2528	0.6	1	1	0.04	hypothetical protein [imported] - Arabidopsis thaliana; )gi|2494118|gb|AAB80627.1| (AC002376) Strong similarity to Arabidopsis myosin MYA1 (gb|Z28389). [Arabidopsis thaliana]	2	SSYDEVDACKK	0.2528	0.5141
543	0.2512	H85092	0.2512	0.8	1	1	0.01	hypothetical protein AT4g09160 [imported] - Arabidopsis thaliana; )gi|7267559|emb|CAB78040.1| (AL161514) putative protein [Arabidopsis thaliana]	1	IQFLEK	0.2562	0.5186
544	0.251	T08964	0.251	3.1	1	4	0.06	hypothetical protein F19B15.120 - Arabidopsis thaliana; )gi|4972055|emb|CAB43923.1| (AL078470) putative protein [Arabidopsis thaliana]; )gi|7269807|emb|CAB79667.1| (AL161574) putative protein [Arabidopsis thaliana]	2	ILDSYTWDYTSSGDYTVK	0.251	0.5117
545	0.2469	gi|15215642|gb|AAK91366.1|,gi|17381228|gb|AAL36426.1|,gi|17979041|gb|AAL49788.1|,gi|1906826|emb|CAA72513.1|,gi|9758620|dbj|BAB09282.1|,gi|9758621|dbj|BAB09283.1|,HS82_ARATH,HS83_ARATH	0.2469	4.7	1	1	0.04	(P55737) HEAT SHOCK PROTEIN 81-2 (HSP81-2).; )gi|9758623|dbj|BAB09285.1| (AB011476) HEAT SHOCK PROTEIN 81-2 (HSP81-2) [Arabidopsis thaliana]; )gi|17065348|gb|AAL32828.1| (AY062750) HEAT SHOCK PROTEIN 81-2 (HSP81-2) [Arabidopsis thaliana],(P51818) HEAT SHOCK PROTEIN 81-3 (HSP81-3).; )gi|999396|gb|AAB33937.1| (S77849) heat-shock Protein [Arabidopsis thaliana],(AY050349) AT5g56010/MDA7_5 [Arabidopsi…	2	SGDELTSLK	0.2469	0.421
545	0.2469	gi|15215642|gb|AAK91366.1|,gi|17381228|gb|AAL36426.1|,gi|17979041|gb|AAL49788.1|,gi|1906826|emb|CAA72513.1|,gi|9758620|dbj|BAB09282.1|,gi|9758621|dbj|BAB09283.1|,HS82_ARATH,HS83_ARATH	0.2469	4.7	1	1	0.04	(P55737) HEAT SHOCK PROTEIN 81-2 (HSP81-2).; )gi|9758623|dbj|BAB09285.1| (AB011476) HEAT SHOCK PROTEIN 81-2 (HSP81-2) [Arabidopsis thaliana]; )gi|17065348|gb|AAL32828.1| (AY062750) HEAT SHOCK PROTEIN 81-2 (HSP81-2) [Arabidopsis thaliana],(P51818) HEAT SHOCK PROTEIN 81-3 (HSP81-3).; )gi|999396|gb|AAB33937.1| (S77849) heat-shock Protein [Arabidopsis thaliana],(AY050349) AT5g56010/MDA7_5 [Arabidopsi…	2	TNNTLTIIDSGIGMTK	0.11	0.11
546	0.246	ACAA_ARATH,T08551	0.246	4	1	1	0.04	(Q9SZR1) POTENTIAL CALCIUM-TRANSPORTING ATPASE 10, PLASMA M; )C85349 Ca2+-transporting ATPase-like protein [imported] - Arabidopsis thaliana; )gi|7269889|emb|CAB79748.1| (AL161575) Ca2+-transporting ATPase-like protein [Arabidopsis thaliana],Ca2+-transporting ATPase homolog F27B13.140 - Arabidopsis thaliana; )gi|4914414|emb|CAB43665.1| (AL050352) Ca2+-transporting ATPase-like protein [Arabidopsis…	2	SDIIILDDNFESVVK	0.246	0.4198
546	0.246	ACAA_ARATH,T08551	0.246	4	1	1	0.04	(Q9SZR1) POTENTIAL CALCIUM-TRANSPORTING ATPASE 10, PLASMA M; )C85349 Ca2+-transporting ATPase-like protein [imported] - Arabidopsis thaliana; )gi|7269889|emb|CAB79748.1| (AL161575) Ca2+-transporting ATPase-like protein [Arabidopsis thaliana],Ca2+-transporting ATPase homolog F27B13.140 - Arabidopsis thaliana; )gi|4914414|emb|CAB43665.1| (AL050352) Ca2+-transporting ATPase-like protein [Arabidopsis…	2	DQNIGALQELGGVR	0.1233	0.1233
546	0.246	ACAA_ARATH,T08551	0.246	4	1	1	0.04	(Q9SZR1) POTENTIAL CALCIUM-TRANSPORTING ATPASE 10, PLASMA M; )C85349 Ca2+-transporting ATPase-like protein [imported] - Arabidopsis thaliana; )gi|7269889|emb|CAB79748.1| (AL161575) Ca2+-transporting ATPase-like protein [Arabidopsis thaliana],Ca2+-transporting ATPase homolog F27B13.140 - Arabidopsis thaliana; )gi|4914414|emb|CAB43665.1| (AL050352) Ca2+-transporting ATPase-like protein [Arabidopsis…	2	LIPVPETPVSQYFR	0.1041	0.1041
547	0.2457	A84513,gi|11994445|dbj|BAB02447.1|	0.2457	2.9	1	2	0.06	hypothetical protein At2g14010 [imported] - Arabidopsis thaliana; )gi|4388830|gb|AAD19785.1| (AC006528) hypothetical protein [Arabidopsis thaliana],(AB024038) gb|AAD19785.1~gene_id:MTC11.17~strong similarity to unknown protein [Arabidopsis thaliana]	2	PIDFGADR	0.2457	0.4194
547	0.2457	A84513,gi|11994445|dbj|BAB02447.1|	0.2457	2.9	1	2	0.06	hypothetical protein At2g14010 [imported] - Arabidopsis thaliana; )gi|4388830|gb|AAD19785.1| (AC006528) hypothetical protein [Arabidopsis thaliana],(AB024038) gb|AAD19785.1~gene_id:MTC11.17~strong similarity to unknown protein [Arabidopsis thaliana]	2	VTSVMSGTANGDPFSR	0.1144	0.1144
548	0.2453	gi|8843742|dbj|BAA97290.1|,T05068	0.2453	0.8	1	1	0.03	hypothetical protein M3E9.210 - Arabidopsis thaliana; )gi|3046704|emb|CAA18234.1| (AL022223) putative protein [Arabidopsis thaliana]; )gi|7269488|emb|CAB79491.1| (AL161565) putative protein [Arabidopsis thaliana],(AB018120) non-LTR retroelement reverse transcriptase-like [Arabidopsis thaliana]	2	YLGLPLMCR	0.2453	0.504
549	0.242	gi|10177961|dbj|BAB11344.1|,gi|7288126|dbj|BAA92828.1|	0.242	0.4	1	2	0.05	(AB011477) AtRAD3 [Arabidopsis thaliana],(AB040133) AtRAD3 [Arabidopsis thaliana]	2	ELIAPCLTSR	0.242	0.4995
550	0.2417	gi|10178177|dbj|BAB11651.1|,T50013	0.2417	1.7	1	3	0.05	hypothetical protein T31P16.80 - Arabidopsis thaliana; )gi|7960728|emb|CAB92050.1| (AL356332) putative protein [Arabidopsis thaliana],(AB013395) contains similarity to tetratricopeptide repeat protein 2~gene_id:MQN23.9 [Arabidopsis thaliana]	2	HQEADDALSR	0.2417	0.4992
551	0.2412	gi|9758948|dbj|BAB09335.1|	0.2412	4.2	1	1	0.03	(AB016879) gene_id:MRB17.6~pir||T05237~similar to unknown protein [Arabidopsis thaliana]	2	IPGSGGHLIGSWDPR	0.2412	0.4985
552	0.2406	gi|10177319|dbj|BAB10645.1|	0.2406	1.5	1	1	0.03	(AB008269) gb|AAF26800.1~gene_id:MSL3.8~similar to unknown protein [Arabidopsis thaliana]	2	QVTDFFEK	0.2406	0.4976
553	0.2393	gi|9294198|dbj|BAB02100.1|	0.2393	2.4	1	1	0.03	(AB026655) contains similarity to Ac-like transposase~gene_id:MXC7.12 [Arabidopsis thaliana]	2	VCCTADLWTAR	0.2393	0.4958
554	0.2385	G96607	0.2385	4.8	1	1	0.03	probable galactinol synthase F25P12.95 [imported] - Arabidopsis thaliana; )gi|17298125|dbj|BAB78531.1| (AB062849) galactinol synthase [Arabidopsis thaliana]; )gi|9954752|gb|AAG09103.1|AC009323_14 (AC009323) Putative galactinol synthase [Arabidopsis thaliana]; )gi|15215762|gb|AAK91426.1| (AY050410) At1g56600/F25P12_16 [Arabidopsis thaliana]; )gi|16323314|gb|AAL15412.1| (AY058238) At1g56600/F25P12_…	2	YPLVVAVLPDVPEDHR	0.2385	0.4947
555	0.2361	gi|8809587|dbj|BAA97138.1|	0.2361	6.3	1	1	0.03	(AB018116) gene_id:MNB8.4~unknown protein [Arabidopsis thaliana]	2	NGSGLILSATEPLR	0.2361	0.4915
556	0.236	gi|10129651|emb|CAC08247.1|,gi|13926273|gb|AAK49607.1|AF372891_1	0.236	3.1	1	1	0.03	(AL392144) putative protein [Arabidopsis thaliana],(AF372891) AT5g10730/MAJ23_90 [Arabidopsis thaliana]; )gi|16323238|gb|AAL15353.1| (AY057723) AT5g10730/MAJ23_90 [Arabidopsis thaliana]	2	FAYGGIILR	0.236	0.4913
557	0.2356	H96526	0.2356	4.7	1	1	0.03	probable flavin-containing monooxygenase [imported] - Arabidopsis thaliana; )gi|11094816|gb|AAG29745.1|AC084414_13 (AC084414) flavin-containing monooxygenase, putative [Arabidopsis thaliana]	2	KGIAGGAEDAMSVADDIR	0.2356	0.4908
558	0.235	T48985	0.235	2.5	1	1	0.03	hypothetical protein F25L23.30 - Arabidopsis thaliana; )gi|7801667|emb|CAB91587.1| (AL356014) putative protein [Arabidopsis thaliana]	2	ILALQGNSPLDK	0.235	0.4899
559	0.2343	T05753	0.2343	1.6	1	2	0.05	S-receptor kinase (EC 2.7.1.-) M4I22.100 precursor - Arabidopsis thaliana; )gi|3269290|emb|CAA19723.1| (AL030978) putative receptor like kinase [Arabidopsis thaliana]; )gi|7269582|emb|CAB79584.1| (AL161566) putative receptor like kinase [Arabidopsis thaliana]	2	DGDTIVSQGGSR	0.2343	0.489
560	0.2343	T47284	0.2343	4.2	1	1	0.03	hypothetical protein F26B15.60 - Arabidopsis thaliana; )gi|7543898|emb|CAB87235.1| (AL138645) putative protein [Arabidopsis thaliana]	2	GADFVAPCLLDPQDR	0.2343	0.4889
561	0.234	T10221	0.234	11.8	1	1	0.03	hypothetical protein T30C3.80 - Arabidopsis thaliana; )gi|5123930|emb|CAB45518.1| (AL079350) putative protein [Arabidopsis thaliana]; )gi|7269392|emb|CAB81352.1| (AL161563) putative protein [Arabidopsis thaliana]	2	QRPFSSAGESGGSGGSGTAHETDDNK	0.234	0.4885
562	0.2337	gi|9759481|dbj|BAB10486.1|	0.2337	1.9	1	1	0.03	(AB016888) gb|AAD22682.1~gene_id:MDH9.15~similar to unknown protein [Arabidopsis thaliana]	2	GEEAVAMFEK	0.2337	0.4881
563	0.2294	E96836	0.2294	4.5	1	1	0.03	hypothetical protein T21F11.20 [imported] - Arabidopsis thaliana; )gi|6730732|gb|AAF27122.1|AC018849_10 (AC018849) hypothetical protein; 62270-60714 [Arabidopsis thaliana]	2	LTESDWISGLADDLLLQILSK	0.2294	0.4821
564	0.2291	A86176,CRY2_ARATH,gi|1468975|gb|AAB04996.1|,gi|1468977|gb|AAB04997.1|,gi|1514443|emb|CAA67508.1|,gi|18026276|gb|AAL16377.1|,gi|18026280|gb|AAL16379.1|,S71221	0.2291	2.6	1	1	0.04	hypothetical protein [imported] - Arabidopsis thaliana; )gi|2341035|gb|AAB70435.1| (AC000104) Match to Arabidopsis photolysase (PHH1) gene (gb|X99061) and cryptochrome 2 apoprotein (CRY2) (gb|U43397). ESTs gb|W43661 and gb|Z25638 come from this gene. [Arabidopsis thaliana],(Q96524) CRYPTOCHROME 2 APOPROTEIN (BLUE LIGHT PHOTORECEPTO; )gi|1857038|gb|AAD09837.1| (U43397) cryptochrome 2 apoprotein [A…	2	TIVWFRR	0.2291	0.2291
564	0.2291	A86176,CRY2_ARATH,gi|1468975|gb|AAB04996.1|,gi|1468977|gb|AAB04997.1|,gi|1514443|emb|CAA67508.1|,gi|18026276|gb|AAL16377.1|,gi|18026280|gb|AAL16379.1|,S71221	0.2291	2.6	1	1	0.04	hypothetical protein [imported] - Arabidopsis thaliana; )gi|2341035|gb|AAB70435.1| (AC000104) Match to Arabidopsis photolysase (PHH1) gene (gb|X99061) and cryptochrome 2 apoprotein (CRY2) (gb|U43397). ESTs gb|W43661 and gb|Z25638 come from this gene. [Arabidopsis thaliana],(Q96524) CRYPTOCHROME 2 APOPROTEIN (BLUE LIGHT PHOTORECEPTO; )gi|1857038|gb|AAD09837.1| (U43397) cryptochrome 2 apoprotein [A…	2	VKPEEEEER	0.1914	0.3443
565	0.2268	D96728	0.2268	2.3	1	1	0.03	hypothetical protein F24J13.3 [imported] - Arabidopsis thaliana; )gi|12325052|gb|AAG52479.1|AC010796_18 (AC010796) putative protein kinase; 6068-8907 [Arabidopsis thaliana]	2	ALDSEGDMGDISNGNK	0.2268	0.4784
566	0.2266	gi|8809626|dbj|BAA97177.1|	0.2266	3.6	1	2	0.06	(AB019234) contains similarity to RNA-binding protein~gene_id:MKN22.2 [Arabidopsis thaliana]	2	NLFWNGEDGNESVRK	0.2266	0.3938
566	0.2266	gi|8809626|dbj|BAA97177.1|	0.2266	3.6	1	2	0.06	(AB019234) contains similarity to RNA-binding protein~gene_id:MKN22.2 [Arabidopsis thaliana]	2	RAEQSNR	0.1604	0.1604
567	0.2261	T48433	0.2261	1.5	1	1	0.03	hypothetical protein F8F6.270 - Arabidopsis thaliana; )gi|7406416|emb|CAB85526.1| (AL162873) putative protein [Arabidopsis thaliana]; )gi|18086557|gb|AAL57703.1| (AY072008) AT5g04060/F8F6_270 [Arabidopsis thaliana]	2	KVQTAIWVK	0.2261	0.4774
568	0.226	T46105	0.226	4.4	1	1	0.03	hypothetical protein T25B15.120 - Arabidopsis thaliana; )gi|10045568|emb|CAC07926.1| (AL132972) putative protein [Arabidopsis thaliana]	2	LAENEFER	0.226	0.4772
569	0.2243	gi|9758302|dbj|BAB08845.1|	0.2243	1.9	1	1	0.03	(AB009051) NBS/LRR disease resistance protein [Arabidopsis thaliana]	2	NGDYIHGLEENLTALQR	0.2243	0.4748
570	0.2242	F84595	0.2242	3.3	1	1	0.03	hypothetical protein At2g20980 [imported] - Arabidopsis thaliana; )gi|4803945|gb|AAD29818.1|AC006264_26 (AC006264) hypothetical protein [Arabidopsis thaliana]	2	EFSLSVNSAK	0.2242	0.4746
571	0.2228	D96818	0.2228	6.4	1	4	0.08	hypothetical protein F9K20.6 [imported] - Arabidopsis thaliana; )gi|3834306|gb|AAC83022.1| (AC005679) EST gb|R65024 comes from this gene. [Arabidopsis thaliana]	2	SLSPSLSLSR	0.2228	0.4726
572	0.2215	T07701	0.2215	3.8	1	2	0.04	pectate lyase (EC 4.2.2.2) F17N18.100 - Arabidopsis thaliana; )gi|4753655|emb|CAB41931.1| (AL049751) pectate lyase like protein [Arabidopsis thaliana]; )gi|7268023|emb|CAB78363.1| (AL161535) pectate lyase like protein [Arabidopsis thaliana]	2	SSSLVGMLTSSSGALK	0.2215	0.4708
573	0.2197	gi|9758877|dbj|BAB09431.1|	0.2197	1.9	1	1	0.03	(AB012242) contains similarity to disease resistance protein~gene_id:K24G6.11 [Arabidopsis thaliana]	2	KVLLIVDDVDNVK	0.2197	0.4682
574	0.2177	gi|15028257|gb|AAK76717.1|,T52385	0.2177	5.5	1	1	0.03	zinc finger protein 2, C2H2-type [imported] - Arabidopsis thaliana; )gi|6009885|dbj|BAA85107.1| (AB030730) Cys2/His2-type zinc finger protein 2 [Arabidopsis thaliana]; )gi|9294422|dbj|BAB02542.1| (AP000417) Cys2/His2-type zinc finger protein 2 [Arabidopsis thaliana]; )gi|9965733|gb|AAG10143.1|AF250337_1 (AF250337) zinc finger protein AZF2 [Arabidopsis thaliana],(AY046043) putative Cys2/His2-type …	2	EDLMNDAVFIEPWLK	0.2177	0.4652
575	0.2172	gi|13430446|gb|AAK25845.1|AF360135_1	0.2172	1.4	1	1	0.03	(AF360135) unknown protein [Arabidopsis thaliana]	2	IENAPYSFK	0.2172	0.4645
576	0.2156	gi|17976757|emb|CAC81075.1|	0.2156	1.6	1	1	0.03	(AJ271786) dihydrofolate synthetase [Arabidopsis thaliana]	2	APGVPFFCDK	0.2156	0.4621
577	0.2147	gi|11878185|gb|AAG40836.1|AF302490_1	0.2147	2.4	1	1	0.03	(AF302490) NOP58-like protein F108 [Arabidopsis thaliana]; )gi|18377656|gb|AAL66978.1| (AY074281) putative SAR DNA-binding protein [Arabidopsis thaliana]	2	KHEEEETEMPAKK	0.2147	0.4609
578	0.2143	gi|8778874|gb|AAF79873.1|AC000348_26	0.2143	2.3	1	1	0.03	(AC000348) T7N9.17 [Arabidopsis thaliana]	2	DVYTDALGLLLR	0.2143	0.4603
579	0.213	T06661	0.213	4.4	1	1	0.03	hypothetical protein T6G15.140 - Arabidopsis thaliana; )gi|4678385|emb|CAB41117.1| (AL049656) putative protein [Arabidopsis thaliana]; )gi|7268062|emb|CAB78401.1| (AL161536) putative protein [Arabidopsis thaliana]	2	GGPSSVLAAVAK	0.213	0.4583
580	0.2126	GCSH_ARATH	0.2126	6.1	1	1	0.03	(P25855) GLYCINE CLEAVAGE SYSTEM H PROTEIN 1, MITOCHONDRIAL; )G84767 glycine decarboxylase complex H-protein [imported] - Arabidopsis thaliana; )gi|166725|gb|AAA32802.1| (M82921) H-Protein precursor [Arabidopsis thaliana]; )gi|861215|gb|AAA87942.1| (U27144) glycine decarboxylase complex H-protein precursor [Arabidopsis thaliana]; )gi|3608151|gb|AAC36184.1| (AC005314) glycine decarboxylase complex…	2	CFSTVLEGLK	0.2126	0.4577
581	0.2108	T51158	0.2108	2.1	1	1	0.03	hypothetical protein [imported] - Arabidopsis thaliana; )gi|3068714|gb|AAC14414.1| (AF049236) unknown [Arabidopsis thaliana]	2	SLPEEYRK	0.2108	0.4551
582	0.2106	gi|8778472|gb|AAF79480.1|AC022492_24	0.2106	1.9	1	2	0.04	(AC022492) F1L3.25 [Arabidopsis thaliana]	2	KDRPDLASVLLPALSK	0.2106	0.4547
583	0.2104	T47897	0.2104	0.7	1	1	0.03	guanine nucleotide exchange factor-like protein - Arabidopsis thaliana; )gi|7329696|emb|CAB82690.1| (AL162295) guanine nucleotide exchange factor-like protein [Arabidopsis thaliana]	2	LELQEGISLFNR	0.2104	0.4544
584	0.2103	D84453,gi|15810175|gb|AAL06989.1|	0.2103	1.9	1	1	0.03	hypothetical protein At2g03890 [imported] - Arabidopsis thaliana; )gi|4582436|gb|AAD24822.1|AC007196_8 (AC007196) unknown protein [Arabidopsis thaliana],(AY056101) At2g03890/T18C20.9 [Arabidopsis thaliana]	2	EEEEDEEEEEDK	0.2103	0.4543
585	0.209	gi|12666980|emb|CAC28122.1|,gi|818865|gb|AAA67070.1|,H85205	0.209	1.6	1	1	0.03	potassium channel protein KAT2 [imported] - Arabidopsis thaliana; )T04931 potassium channel protein KAT2 - Arabidopsis thaliana (fragment); )gi|2832703|emb|CAA16801.1| (AL021713) potassium channel protein KAT2 [Arabidopsis thaliana]; )gi|7268622|emb|CAB78831.1| (AL161548) potassium channel protein KAT2 [Arabidopsis thaliana],(AJ288900) inward rectifying K+ channel [Arabidopsis thaliana],(U25694) …	2	RSGYGETKR	0.209	0.4524
586	0.209	gi|9759118|dbj|BAB09603.1|	0.209	4.6	1	1	0.03	(AB005242) gb|AAF32477.1~gene_id:MQK4.8~similar to unknown protein [Arabidopsis thaliana]	2	VSVEELVAFVGAK	0.209	0.4524
587	0.2065	gi|8778265|gb|AAF79274.1|AC023279_23	0.2065	2.3	1	3	0.05	(AC023279) F12K21.7 [Arabidopsis thaliana]	2	ANAQLIEAFEGGGVLER	0.2065	0.4487
588	0.2062	E96557	0.2062	0.9	1	1	0.03	probable protein kinase [imported] - Arabidopsis thaliana; )gi|9802784|gb|AAF99853.1|AC015448_3 (AC015448) Putative protein kinase [Arabidopsis thaliana]	2	FILNWGTR	0.2112	0.4556
589	0.2031	A84743	0.2031	0.6	1	2	0.05	probable myosin heavy chain [imported] - Arabidopsis thaliana; )gi|6598338|gb|AAF18589.1|AC002332_1 (AC002332) putative myosin heavy chain [Arabidopsis thaliana]	2	KVITYLSRK	0.2031	0.4436
590	0.203	T05400	0.203	1.3	1	2	0.04	hypothetical protein F10M6.80 - Arabidopsis thaliana; )gi|2864615|emb|CAA16962.1| (AL021811) putative protein [Arabidopsis thaliana]; )gi|7270132|emb|CAB79946.1| (AL161580) putative protein [Arabidopsis thaliana]	2	MILIAMYPVVK	0.203	0.4434
591	0.2024	T05618	0.2024	1.8	1	1	0.03	dnaK-type molecular chaperone F20D10.30 - Arabidopsis thaliana; )gi|4467097|emb|CAB37531.1| (AL035538) heat shock protein 70 like protein [Arabidopsis thaliana]; )gi|7270774|emb|CAB80456.1| (AL161592) heat shock protein 70 like protein [Arabidopsis thaliana]	2	SSGGLSDDEINR	0.2024	0.4425
592	0.2003	gi|10176888|dbj|BAB10118.1|	0.2003	1.7	1	1	0.03	(AB011475) male sterility MS5; pollenless3 [Arabidopsis thaliana]	2	VLHIDQRK	0.2003	0.4392
593	0	143C_ARATH,143H_ARATH,143K_ARATH,143L_ARATH,143O_ARATH,gi|14335138|gb|AAK59849.1|,gi|14532442|gb|AAK63949.1|,gi|487791|gb|AAA96253.1|,gi|9759623|dbj|BAB11565.1|,H85090,S47970,S57276,T49994	0		0	0		(P42643) 14-3-3-LIKE PROTEIN GF14 CHI (GENERAL REGULATORY F; )gi|1255987|gb|AAA96254.1| (U09377) GF14chi isoform [Arabidopsis thaliana]; )gi|1256534|gb|AAA96323.1| (L09112) GF14 chi chain [Arabidopsis thaliana],(P46077) 14-3-3-LIKE PROTEIN GF14 PHI (GENERAL REGULATORY F; )C86472 probable 14-3-3 protein [imported] - Arabidopsis thaliana; )gi|1493805|gb|AAB06231.1| (L09111) GF14 protein phi chain […	1	NLLSVAYK	0.7268	0.8927
593	0	143C_ARATH,143H_ARATH,143K_ARATH,143L_ARATH,143O_ARATH,gi|14335138|gb|AAK59849.1|,gi|14532442|gb|AAK63949.1|,gi|487791|gb|AAA96253.1|,gi|9759623|dbj|BAB11565.1|,H85090,S47970,S57276,T49994	0		0	0		(P42643) 14-3-3-LIKE PROTEIN GF14 CHI (GENERAL REGULATORY F; )gi|1255987|gb|AAA96254.1| (U09377) GF14chi isoform [Arabidopsis thaliana]; )gi|1256534|gb|AAA96323.1| (L09112) GF14 chi chain [Arabidopsis thaliana],(P46077) 14-3-3-LIKE PROTEIN GF14 PHI (GENERAL REGULATORY F; )C86472 probable 14-3-3 protein [imported] - Arabidopsis thaliana; )gi|1493805|gb|AAB06231.1| (L09111) GF14 protein phi chain […	2	NLLSVAYK	0.5667	0.8035
594	0	A46373,A86346,D86345,gi|3355308|emb|CAA08793.1|,gi|3549626|emb|CAA08794.1|,gi|9279728|dbj|BAB01318.1|,H86345,T52588	0		0	0		probable serine/threonine-specific protein kinase (EC 2.7.1.-) PRO25 - Arabidopsis thaliana; )gi|166813|gb|AAA32844.1| (L04999) serine threonine kinase [Arabidopsis thaliana],hypothetical protein AAF81355.1 [imported] - Arabidopsis thaliana; )gi|17064910|gb|AAL32609.1| (AY062531) wall-associated kinase 2 [Arabidopsis thaliana],hypothetical protein AAF81361.1 [imported] - Arabidopsis thaliana,hypo…	2	GILPDNSIVAIK	0.1873	0.4188
595	0	A71401,gi|18252965|gb|AAL62409.1|	0		0	0		hypothetical protein - Arabidopsis thaliana; )gi|7268104|emb|CAB78442.1| (AL161537) hypothetical protein [Arabidopsis thaliana]; )gi|2244756|emb|CAB10179.1| (Z97335) hypothetical protein [Arabidopsis thaliana],(AY072417) unknown protein [Arabidopsis thaliana]	2	YYFGVGGGTR	0.1842	0.4139
596	0	A84429	0		0	0		probable S-locus glycoprotein [imported] - Arabidopsis thaliana; )gi|4220471|gb|AAD12694.1| (AC006069) putative S-locus glycoprotein [Arabidopsis thaliana]	2	VSLFETVSGK	0.0588	0.1635
597	0	A84456	0		0	0		Mutator-like transposase [imported] - Arabidopsis thaliana; )gi|4587619|gb|AAD25847.1|AC006951_26 (AC006951) Mutator-like transposase [Arabidopsis thaliana]	2	ISGWFNEHR	0.1398	0.3369
598	0	A84500,T05543	0		0	0		probable retroelement gag/pol polyprotein [imported] - Arabidopsis thaliana; )gi|4557066|gb|AAD22505.1|AC007045_5 (AC007045) putative retroelement gag/pol polyprotein [Arabidopsis thaliana],hypothetical protein F24A6.60 - Arabidopsis thaliana; )gi|4454010|emb|CAA23063.1| (AL035396) putative protein [Arabidopsis thaliana]; )gi|7269372|emb|CAB79431.1| (AL161562) putative protein [Arabidopsis thalia…	1	IQFLEK	0.074	0.2
599	0	A84504,T00942,T01164	0		0	0		Mutator-like transposase [imported] - Arabidopsis thaliana; )gi|4850412|gb|AAD31079.1|AC007288_1 (AC007288) Mutator-like transposase [Arabidopsis thaliana],hypothetical protein T3F12.3 - Arabidopsis thaliana; )gi|2565002|gb|AAB81872.1|AAB81872 (AC002983) putative MuDR-like transposon protein [Arabidopsis thaliana]; )gi|7267508|emb|CAB77991.1| (AL161512) putative MuDR-like transposon protein [Arab…	2	RVVVVDGTFLHGSYK	0.0227	0.0676
600	0	A84677	0		0	0		hypothetical protein At2g27790 [imported] - Arabidopsis thaliana; )gi|3860253|gb|AAC73021.1| (AC005824) hypothetical protein [Arabidopsis thaliana]	2	LAGPALTQTDNVSSQRR	0.0185	0.0556
601	0	A84744	0		0	0		hypothetical protein At2g33320 [imported] - Arabidopsis thaliana; )gi|2459415|gb|AAB80650.1| (AC002332) hypothetical protein [Arabidopsis thaliana]	2	PVLTESELGPSPSEVAQK	0.0242	0.0718
602	0	A84771,gi|14317953|gb|AAK59871.1|AF367246_1	0		0	0		similar to ch-TOG protein from Homo sapiens [imported] - Arabidopsis thaliana; )gi|4263790|gb|AAD15450.1| (AC006068) putative microtubule-associated protein [Arabidopsis thaliana],(AF367246) microtubule organization 1 protein [Arabidopsis thaliana]	2	EVLDVLLR	0.0587	0.1631
603	0	A84858,gi|15450882|gb|AAK96712.1|	0		0	0		hypothetical protein At2g42770 [imported] - Arabidopsis thaliana; )gi|4512688|gb|AAD21742.1| (AC006931) hypothetical protein [Arabidopsis thaliana],(AY054521) Unknown protein [Arabidopsis thaliana]	2	PTATNLVLK	0.131	0.3204
604	0	A84919	0		0	0		auxin-regulated protein GH3 homolog At2g47750 - Arabidopsis thaliana; )gi|3738288|gb|AAC63630.1| (AC005309) auxin-responsive GH3-like protein [Arabidopsis thaliana]; )gi|15810040|gb|AAL06947.1| (AY054288) At2g47750/F17A22.14 [Arabidopsis thaliana]	1	YITGLDK	0.0757	0.2038
605	0	A85041	0		0	0		probable receptor kinase [imported] - Arabidopsis thaliana; )gi|4262151|gb|AAD14451.1| (AC005275) putative receptor kinase [Arabidopsis thaliana]; )gi|7270193|emb|CAB77808.1| (AL161496) putative receptor kinase [Arabidopsis thaliana]	2	CLPGFRPNFLEK	0.0418	0.1201
606	0	A85181,B85181,E71429,FCA_ARATH,gi|2204089|emb|CAB05388.1|,gi|2204091|emb|CAB05389.1|	0		0	0		FCA delta protein [imported] - Arabidopsis thaliana; )gi|2204096|emb|CAB05392.1| (Z82992) FCA delta [Arabidopsis thaliana]; )gi|7268378|emb|CAB78671.1| (AL161543) FCA delta protein [Arabidopsis thaliana]; )gi|5302786|emb|CAB46035.1| (Z97340) FCA delta protein [Arabidopsis thaliana],FCA alpha and beta protein [imported] - Arabidopsis thaliana; )gi|2204093|emb|CAB05390.1| (Z82991) FCA beta [Arabido…	2	VDFKPMGPHHGGSFR	0.1365	0.3308
607	0	A85191,F71439	0		0	0		probable serine proteinase-like protein [imported] - Arabidopsis thaliana; )gi|7268461|emb|CAB80981.1| (AL161545) putative serine protease-like protein [Arabidopsis thaliana]; )gi|5302811|emb|CAB46052.1| (Z97342) putative serine protease-like protein [Arabidopsis thaliana],probable serine proteinase - Arabidopsis thaliana	2	EVVTEEER	0.0425	0.1218
608	0	A85296,T05786	0		0	0		hypothetical protein AT4g25610 [imported] - Arabidopsis thaliana; )gi|7269411|emb|CAB81371.1| (AL161563) hypothetical protein [Arabidopsis thaliana],hypothetical protein M7J2.20 - Arabidopsis thaliana; )gi|2980789|emb|CAA18165.1| (AL022197) hypothetical protein [Arabidopsis thaliana]	2	LISQHAAVTQQDQTK	0.0213	0.0638
609	0	A85358	0		0	0		hypothetical protein AT4g30600 [imported] - Arabidopsis thaliana; )gi|7269961|emb|CAB79778.1| (AL161577) signal recognition particle receptor-like protein [Arabidopsis thaliana]; )gi|18086492|gb|AAL57699.1| (AY065066) AT4g30600/F17I23_60 [Arabidopsis thaliana]	2	LIDGILLTK	0.063	0.1736
610	0	A85438	0		0	0		hypothetical protein AT4g37080 [imported] - Arabidopsis thaliana; )gi|7270657|emb|CAB80374.1| (AL161590) putative protein [Arabidopsis thaliana]; )gi|4006868|emb|CAB16786.1| (Z99707) putative protein [Arabidopsis thaliana]	2	QGLYQEAVYISSK	0.0168	0.0507
611	0	A86144	0		0	0		hypothetical protein AAF97339.1 [imported] - Arabidopsis thaliana; )gi|9665155|gb|AAF97339.1|AC023628_20 (AC023628) Unknown protein [Arabidopsis thaliana]	2	MDGVEGGTAMYGGLETVQYVR	0.0711	0.1932
612	0	A86152,T01339	0		0	0		hypothetical protein AAF76478.1 [imported] - Arabidopsis thaliana; )gi|8570451|gb|AAF76478.1|AC020622_12 (AC020622) Contains similarity to CAPI protein from Staphylococcus aureus gi|P39858 and contains a NAD dependent epimerase/dehydratase PF|01370 domain. ESTs gb|N97076, gb|AI997010 come from this gene. [Arabidopsis thaliana]; )gi|12248041|gb|AAG50112.1|AF334734_1 (AF334734) putative NAD depende…	1	FFFTR	0.0053	0.0165
613	0	A86157	0		0	0		probable importin alpha subunit [imported] - Arabidopsis thaliana; )gi|9972381|gb|AAG10631.1|AC022521_9 (AC022521) Putative importin alpha subunit [Arabidopsis thaliana]; )gi|17979135|gb|AAL49825.1| (AY070068) putative importin alpha protein [Arabidopsis thaliana]	2	IQTVIDAGVIPR	0.182	0.4102
614	0	A86200	0		0	0		hypothetical protein [imported] - Arabidopsis thaliana	2	MLGLEYQSK	0.0919	0.2404
615	0	A86225	0		0	0		protein T12M4.7 [imported] - Arabidopsis thaliana; )gi|3249111|gb|AAC24094.1| (AC003114) T12M4.7 [Arabidopsis thaliana]	2	VTNSLIDAYAK	0.1163	0.2915
616	0	A86238	0		0	0		protein F14N23.31 [imported] - Arabidopsis thaliana; )gi|4914345|gb|AAD32893.1|AC005489_31 (AC005489) F14N23.31 [Arabidopsis thaliana]	2	GFETFIDR	0.0169	0.051
617	0	A86251	0		0	0		hypothetical protein [imported] - Arabidopsis thaliana; )gi|4835784|gb|AAD30250.1|AC007296_11 (AC007296) Strong similarity to gb|AJ006228 Avr9 elicitor response protein from Nicotiana tabacum. EST gb|F15429 comes from this gene. [Arabidopsis thaliana]	2	LSLSSSDCDK	0.0623	0.1719
618	0	A86277,gi|13605750|gb|AAK32868.1|AF361856_1	0		0	0		hypothetical protein AAF43928.1 [imported] - Arabidopsis thaliana; )gi|7262670|gb|AAF43928.1|AC012188_5 (AC012188) Contains similarity to acid phosphatase from Lupinus albus gb|AB023385 and contains a Sterol desaturase PF|01598 domain. EST gb|AI995340 comes from this gene. [Arabidopsis thaliana],(AF361856) At1g14290/F14L17_4 [Arabidopsis thaliana]	2	GVLLQQTLQAIISVILFK	0.0226	0.0674
619	0	A86299	0		0	0		hypothetical protein AAD34690.1 [imported] - Arabidopsis thaliana	2	TTNDGEVFR	0.0644	0.1772
620	0	A86318	0		0	0		protein F15H18.11 [imported] - Arabidopsis thaliana; )gi|6714300|gb|AAF25996.1|AC013354_15 (AC013354) F15H18.11 [Arabidopsis thaliana]	2	ASHDPCPRPLNNLTLHR	0.0245	0.0727
621	0	A86365,gi|15450509|gb|AAK96547.1|,gi|5817305|gb|AAD52697.1|AF087820_1	0		0	0		hypothetical protein AAC00611.1 [imported] - Arabidopsis thaliana; )gi|2829903|gb|AAC00611.1| (AC002311) unknown protein [Arabidopsis thaliana],(AY052356) At1g23080/T26J12_14 [Arabidopsis thaliana],(AF087820) auxin transport protein [Arabidopsis thaliana]	2	FIAADTLQK	0.0728	0.197
622	0	A86381,B86380,D86380,D86381,G86380,gi|9945093|gb|AAG03130.1|AC004133_24	0		0	0		hypothetical protein AAG28819.1 [imported] - Arabidopsis thaliana,protein F5A9.18 [imported] - Arabidopsis thaliana; )gi|9945087|gb|AAG03124.1|AC004133_18 (AC004133) F5A9.18 [Arabidopsis thaliana]; )gi|11761479|gb|AAG40091.1|AC079374_12 (AC079374) unknown protein [Arabidopsis thaliana],protein F5A9.14 [imported] - Arabidopsis thaliana; )gi|9945089|gb|AAG03126.1|AC004133_20 (AC004133) F5A9.14 [Ara…	2	YHTAFISGK	0.0238	0.0709
623	0	A86414,T52033	0		0	0		hypothetical protein AAF88122.1 [imported] - Arabidopsis thaliana; )gi|9502423|gb|AAF88122.1|AC021043_15 (AC021043) Similar to 26S proteasome subunits [Arabidopsis thaliana]; )gi|13877881|gb|AAK44018.1|AF370203_1 (AF370203) putative 26S proteasome subunits [Arabidopsis thaliana]; )gi|15810545|gb|AAL07160.1| (AY056311) putative 26S proteasome subunits [Arabidopsis thaliana],19S proteosome subunit …	2	LSQMILDK	0.0679	0.1856
[truncated: 1,301 more rows]

## Sheet: + DEX 2
entry no.	group probability	protein	protein probability	percent coverage	num unique peps	tot num peps	percent share of spectrum id's	precursor ion charge	peptide sequence	nsp adjusted probability	initial probability
[truncated: 2,741 more rows]

## Sheet: + DEX 3
entry no.	group probability	protein	protein probability	percent coverage	num unique peps	tot num peps	percent share of spectrum id's	description	precursor ion charge	peptide sequence	nsp adjusted probability	initial probability
[truncated: 1,841 more rows]

[truncated: 3 more sheets: Ctl 1, Ctl 2, Ctl 3]
